# Supplementary material for: Characterisation of microsatellite and SNP markers from Miseq and genotyping-by-sequencing data among parapatric Urophora cardui (Tephritidae) populations
Source: PeerJ. 2017 Aug 14;5:e3582. doi: 10.7717/peerj.3582 (PMC5560233; doi:10.7717/peerj.3582)
Supplement: Supplemental Information 1 [file peerj-05-3582-s004.txt]

Urophora cardui - microsatellite genotypes
UC03, UC05, UC09, UC10, UC01, UC02, UC08, UC11, UC04, UC06, UC07, UC12
Pop
Vild14_U_574 ,  297297 158158 286296 316426 317317 308313 404458 254254 310328 294299 411411 246246
Vild13_U_575 ,  297297 158158 286311 316426 317317 313318 382410 236272 310346 284294 401416 218218
Vild14_U_614 ,  291303 148153 286311 316396 296296 313318 437449 272296 340352 289299 391401 206206
Vild14_U_615 ,  279297 148158 286301 361361 296311 308313 392440 254254 322334 259289 411411 210210
Vild14_U411 ,  291297 153153 286286 316376 293317 308313 410458 254272 310322 269294 411411 214214
Vild14_U412 ,  291297 148158 286296 311361 296317 313318 404452 266296 322346 269294 416416 210210
Vild14_U413 ,  291303 153158 286286 316316 317317 308318 440452 272296 310334 259294 396401 218218
Vild14_U414 ,  260297 148158 286286 316316 311317 313318 416458 266272 340340 289319 421426 214214
Vild13_U38 ,  297297 153158 286296 331401 296317 342347 392458 272272 322334 259269 391421 214214
Vild13_U39 ,  291303 143148 286301 361386 317317 313313 404440 254272 334334 259284 411416 206210
Vild13_U40 ,  300300 153158 301316 356361 317317 313318 382440 236272 340346 284284 396421 218218
Vild13_U41 ,  279297 148158 281291 391436 317317 313318 392392 236254 322346 284294 411416 218226
Vild13_U44 ,  279297 148158 291296 311426 296317 313313 416440 254266 328340 299319 396411 226226
Vild13_U45 ,  291297 148158 296296 391426 296317 313318 410446 254272 310310 294294 401416 202202
Vild13_U46 ,  291303 143148 301306 361386 317317 313313 392410 254272 334334 259284 411416 210210
Vild13_U47 ,  279297 158158 291291 396426 293317 313313 392458 236266 310310 294294 396401 202202
Vild13_U49 ,  297297 143153 286291 361386 296311 313313 416440 254266 301340 284299 411421 226226
Vild13_U51 ,  297321 143148 286291 311316 296317 308347 416434 254266 322340 269304 416426 210210
Vild14_U415 ,  297303 148148 291311 356396 299299 313318 440452 272296 340352 289299 391411 206206
Vild14_U478 ,  303321 158158 286311 331371 317317 313313 392458 236254 322340 284289 391401 218218
Pop
Froe_U307-B ,  297303 148148 276286 311376 326326 323323 392416 254278 328328 269289 401411 198238
Froe_U308-B ,  297303 148153 311311 341372 311311 373373 416474 254278 352358 284294 391411 214238
Froe_U309-B ,  303303 148153 311311 341372 311311 373373 416474 254278 352358 284294 391411 214238
Froe_U310-B ,  303303 148168 286286 341396 303311 313313 480480 278278 322322 264264 406411 238238
Froe13_U13 ,  279303 148148 296311 326391 299299 313373 410422 254272 316352 284294 411411 218238
Froe13_U14 ,  279303 153158 296296 326361 303317 313363 416480 254254 316322 264284 401406 198206
Froe14_U479 ,  260329 153168 286296 341391 317317 352368 410428 254278 322328 269319 401401 210210
Froe14_U480 ,  303329 148168 286286 391421 317323 352352 410410 272278 322340 269299 411411 210254
Froe14_U481 ,  260309 148148 286301 391391 311323 352352 410416 272278 322328 269319 401411 254254
Froe14_U482 ,  303309 153168 296296 371391 296303 313358 416474 254260 352358 274309 391391 202202
Froe14_U483 ,  297297 148148 286286 371391 311311 373373 392440 278278 328334 289319 401416 202252
Froe14_U484 ,  291303 153153 296301 311391 311323 318368 410416 224254 322328 264269 401411 218218
Froe14_U485 ,  260260 153153 286301 311391 311323 313318 416428 254266 322328 264269 411411 218254
Froe14_U486 ,  260297 143168 296296 361421 317317 313355 392428 254266 322322 269269 386391 214214
Froe14_U_605 ,  306312 153168 286301 341421 317317 352352 416428 224254 328340 299319 401411 254254
Froe14_U_606 ,  303329 148148 296301 391391 311323 352368 410410 224272 322340 269299 401401 214226
Froe14_U_607 ,  294306 153168 286301 311376 311323 313313 416428 254266 328358 274284 411411 218254
Froe14_U_608 ,  309309 148153 286286 341346 311311 313313 392446 278278 334340 289294 401401 252252
Froe14_U_609 ,  260291 153168 296301 311376 303323 368368 410416 224254 322328 264269 401401 218218
Froe14_U_610 ,  297309 153153 296321 326391 317323 000000 392416 254266 322358 274284 401411 202214
Pop
NMS_U28 ,  285285 148168 286311 326356 296303 415420 410474 236302 328328 259309 401411 214226
NMS_U29 ,  297316 148153 286286 326356 296303 318420 410474 236302 316328 259314 411436 214226
NMS_U30 ,  285285 148168 286291 321356 296303 318420 428474 236236 316352 289314 406436 214226
NMS_U31 ,  279279 148153 286301 321326 303347 318342 410468 236272 316328 289304 426436 210226
NMS_U32 ,  267267 148153 286301 321326 347347 318342 410434 248254 316328 289304 426426 210214
NMS_U33 ,  252264 148148 301311 331356 296347 318318 434468 248272 328340 279304 386426 210230
NMS_U34 ,  279279 148148 286311 326331 347347 318342 434468 236248 316352 289289 386436 230230
NMS_U35 ,  285316 153153 286286 326326 299305 318420 404428 236272 316328 259314 406436 226226
NMS_U427 ,  303316 153153 291311 331366 296296 313368 434468 248284 346352 289289 401426 244244
NMS_U428 ,  279316 148153 301311 346351 305305 323358 449468 236272 328346 289309 401426 210210
NMS_U430 ,  267297 148148 291311 326346 296317 313318 434474 248302 346346 274289 411431 226230
NMS_U431 ,  279309 148153 291291 326351 296296 318318 468468 236236 316346 289289 426426 244244
NMS_U432 ,  291309 148153 301311 346351 305305 358358 468468 236254 328328 309309 401426 206214
NMS_U433 ,  267279 148148 291291 391396 317317 313313 410434 248284 334340 279284 431431 226226
NMS_U434 ,  285285 148153 291291 326391 296347 318318 410434 248284 328328 304309 401426 226226
NMS_U97 ,  279297 148153 291311 326331 296317 313313 468468 236236 316346 279289 401431 226226
NMS_U98 ,  300300 153153 291311 331396 296296 318318 434449 236248 316358 259289 426426 244244
NMS14_U_611 ,  300306 148153 291311 311321 305329 308318 468468 236260 328346 259289 426426 202214
NMS14_U_612 ,  279309 153153 291311 351361 296296 313318 486474 236236 316346 289289 426426 244244
