# Supplementary material for: Characterisation of microsatellite and SNP markers from Miseq and genotyping-by-sequencing data among parapatric Urophora cardui (Tephritidae) populations
Source: PeerJ. 2017 Aug 14;5:e3582. doi: 10.7717/peerj.3582 (PMC5560233; doi:10.7717/peerj.3582)
Supplement: Supplemental Information 2 [file peerj-05-3582-s005.str]

02_Vind_U616.assembled	1					3	0	0	2	3	0	3	0	3	2	0	3	2	-9	3	2	1	1	3	3	2	2	2	-9	3	1	1	1	2	1	0	2	-9	1	1	3	1	-9	0	2	3	1	0	2
02_Vind_U616.assembled	1					0	0	0	2	3	0	3	0	3	2	0	3	2	-9	3	2	1	3	3	3	1	2	2	-9	3	1	1	3	0	1	0	2	-9	0	1	3	1	-9	0	2	3	1	0	2
03_Vild_U43.assembled	1					3	2	0	2	3	0	3	0	-9	2	0	3	3	1	3	2	2	1	3	3	2	2	2	2	3	-9	1	3	2	1	0	2	2	0	1	3	-9	3	0	2	3	1	2	-9
03_Vild_U43.assembled	1					3	2	0	2	3	0	3	0	-9	2	0	3	3	1	3	2	1	1	3	3	2	2	2	2	3	-9	1	3	0	1	0	2	1	0	1	3	-9	0	0	2	3	1	2	-9
03_Vild_U44.assembled	1					3	0	0	2	3	0	3	0	3	2	0	3	3	1	3	2	1	3	3	3	-9	2	2	2	3	1	1	1	2	1	0	2	2	1	1	-9	1	0	1	2	3	1	2	2
03_Vild_U44.assembled	1					3	0	0	2	3	0	3	0	3	2	0	3	3	1	3	2	1	3	3	3	-9	2	2	0	3	1	1	3	2	1	0	2	2	0	1	-9	1	0	0	2	3	1	0	2
03_Vild_U45.assembled	1					3	0	0	2	3	0	3	0	3	2	0	3	2	1	3	2	1	1	2	1	2	2	2	0	3	1	1	1	2	1	3	2	2	-9	1	3	1	3	0	2	3	1	2	2
03_Vild_U45.assembled	1					3	0	0	2	3	0	3	0	3	2	0	3	2	0	3	2	1	3	3	3	2	3	2	0	3	1	1	1	2	1	0	2	2	-9	1	3	1	0	0	2	3	1	2	2
03_Vild_U614.assembled	1					3	-9	0	2	-9	0	3	2	3	2	-9	3	2	1	1	2	2	3	3	3	2	-9	-9	2	-9	1	1	3	2	1	0	-9	2	0	1	-9	-9	0	0	-9	3	1	2	2
03_Vild_U614.assembled	1					3	-9	0	2	-9	0	3	0	3	2	-9	3	3	1	3	2	1	3	3	3	1	-9	-9	0	-9	1	1	3	2	1	0	-9	1	0	1	-9	-9	0	0	-9	3	1	0	3
03_Vild_U615.assembled	1					3	2	0	2	3	0	3	2	-9	2	0	3	3	1	3	2	1	3	3	3	1	2	2	2	3	1	1	1	2	1	0	2	2	0	1	3	1	0	0	2	3	1	2	2
03_Vild_U615.assembled	1					3	2	0	2	3	0	3	0	-9	2	0	3	3	1	3	2	1	3	3	3	1	2	2	0	3	1	1	3	2	3	0	3	2	0	1	3	1	0	0	2	3	1	2	2
16_Froe_U605.assembled	2					3	0	3	2	3	0	0	2	3	2	0	1	2	1	3	2	2	3	2	3	2	2	0	0	3	1	0	3	2	1	0	2	2	0	1	3	1	0	0	2	-9	2	2	2
16_Froe_U605.assembled	2					3	0	0	2	3	0	0	0	3	2	0	3	2	1	3	2	1	3	2	3	2	2	0	0	3	1	0	3	2	1	0	2	2	0	1	3	1	0	0	2	-9	2	2	2
16_Froe_U606.assembled	2					3	0	3	2	1	-9	-9	0	-9	2	-9	3	2	-9	3	2	1	1	3	3	2	2	-9	0	3	1	1	3	2	1	0	2	2	0	1	-9	1	-9	0	2	0	1	2	2
16_Froe_U606.assembled	2					0	0	3	2	3	-9	-9	0	-9	2	-9	3	2	-9	3	2	1	1	3	3	1	2	-9	0	3	3	0	3	2	1	0	2	2	0	1	-9	1	-9	0	2	0	1	2	2
16_Froe_U607.assembled	2					3	2	0	2	3	-9	-9	0	3	-9	-9	1	2	1	1	2	-9	1	3	3	2	2	2	-9	3	1	-9	-9	2	1	0	2	2	0	1	3	1	0	0	2	-9	-9	2	2
16_Froe_U607.assembled	2					3	2	0	2	3	-9	-9	0	3	-9	-9	3	2	1	3	0	-9	1	3	3	2	2	2	-9	3	3	-9	-9	2	3	0	2	2	0	1	3	1	0	0	2	-9	-9	2	2
16_Froe_U608.assembled	2					3	0	3	2	1	1	3	2	3	2	0	3	2	1	1	2	1	3	3	3	2	2	0	2	3	1	1	-9	2	1	0	2	2	0	2	3	1	0	1	2	3	1	2	2
16_Froe_U608.assembled	2					3	0	0	2	1	1	3	0	3	2	0	3	2	1	1	2	1	3	3	3	2	2	0	2	3	1	1	-9	2	1	0	2	2	0	1	3	1	0	0	2	0	1	2	2
16_Froe_U609.assembled	2					3	0	0	2	1	0	3	0	3	-9	0	3	2	1	3	2	1	1	3	3	2	2	2	2	3	3	1	-9	2	3	0	2	2	-9	1	1	1	0	0	-9	3	1	2	2
16_Froe_U609.assembled	2					3	0	0	2	1	0	3	0	3	-9	0	3	2	1	3	0	1	3	3	3	1	2	2	2	3	3	0	-9	2	3	0	2	2	-9	1	3	3	0	0	-9	0	1	2	2
16_Froe_U610.assembled	2					3	0	0	2	1	0	3	0	3	2	0	3	2	1	3	2	1	1	3	3	-9	2	2	2	3	1	1	3	2	1	0	2	-9	-9	1	3	3	0	0	2	3	1	2	-9
16_Froe_U610.assembled	2					3	0	0	2	3	0	3	0	3	2	0	3	2	1	3	2	1	3	3	3	-9	2	2	2	3	1	1	3	2	1	0	2	-9	-9	1	3	3	0	0	2	3	1	2	-9
19_NMS_U28.assembled	3					3	0	-9	2	3	1	0	2	1	2	0	3	2	1	3	2	-9	3	3	3	2	2	2	2	3	1	1	3	2	1	0	2	2	-9	1	3	1	0	1	2	3	1	2	2
19_NMS_U28.assembled	3					3	0	-9	2	3	1	0	0	3	2	0	3	2	1	3	2	-9	3	3	3	1	2	2	2	3	1	1	3	2	1	0	2	2	-9	1	3	1	0	0	2	3	1	0	2
19_NMS_U29.assembled	3					3	-9	-9	1	3	1	0	0	1	-9	0	3	2	1	3	2	1	3	3	3	2	2	2	-9	3	1	1	3	2	1	0	2	2	0	1	3	1	0	1	2	-9	1	2	2
19_NMS_U29.assembled	3					3	-9	-9	1	3	1	0	0	1	-9	0	3	2	1	3	2	1	3	3	3	1	2	2	-9	0	1	1	3	2	1	0	2	2	0	1	3	1	0	0	2	-9	1	0	2
19_NMS_U31.assembled	3					3	0	0	2	3	1	3	0	1	2	2	1	2	1	3	2	1	3	3	3	2	2	0	2	3	3	1	3	2	1	0	2	2	0	1	3	1	0	0	2	3	1	2	-9
19_NMS_U31.assembled	3					3	0	0	2	3	1	3	0	3	2	0	3	2	0	3	2	1	3	3	3	2	2	0	2	0	3	1	3	2	1	0	2	1	0	1	3	1	0	0	2	3	1	2	-9
19_NMS_U32.assembled	3					3	0	0	2	3	1	3	0	1	2	2	3	2	1	3	2	1	3	3	3	2	2	0	-9	3	3	1	3	2	1	0	2	2	0	1	3	1	0	0	2	3	1	2	2
19_NMS_U32.assembled	3					3	0	0	2	3	0	3	0	3	2	0	3	2	0	3	2	1	3	3	3	2	2	0	-9	0	3	1	3	2	1	0	2	1	0	1	3	1	0	0	0	3	1	2	2
19_NMS_U33.assembled	3					3	0	-9	2	3	1	-9	0	1	-9	-9	3	2	-9	3	2	1	-9	3	3	2	2	2	-9	3	-9	-9	-9	2	1	0	2	-9	0	1	3	-9	0	1	2	3	1	2	2
19_NMS_U33.assembled	3					3	0	-9	2	3	1	-9	0	1	-9	-9	3	2	-9	3	2	1	-9	3	3	2	2	2	-9	3	-9	-9	-9	2	1	0	2	-9	0	1	3	-9	0	0	2	3	1	2	2
19_NMS_U35.assembled	3					3	0	-9	2	3	1	0	2	-9	1	0	3	2	1	3	2	1	3	3	3	2	2	2	2	3	1	1	3	2	1	0	2	2	0	1	3	1	0	1	2	3	1	2	2
19_NMS_U35.assembled	3					3	0	-9	2	3	1	0	0	-9	1	0	3	2	1	3	2	1	3	3	3	2	2	2	2	0	3	1	3	2	1	0	2	2	0	1	3	1	0	0	2	3	1	2	2
[truncated: 1,448 more columns]
