# Supplementary material for: Characterisation of microsatellite and SNP markers from Miseq and genotyping-by-sequencing data among parapatric Urophora cardui (Tephritidae) populations
Source: PeerJ. 2017 Aug 14;5:e3582. doi: 10.7717/peerj.3582 (PMC5560233; doi:10.7717/peerj.3582)
Supplement: Supplemental Information 3 [file peerj-05-3582-s006.xlsx]

## Sheet: Note_14-6
##fileformat=VCFv4.1
##fileDate=20161207
##source=pyRAD.v.3.0.64
##reference=common_allele_at_each_locus
##INFO=<ID=NS,Number=1,Type=Integer,Description="Number of Samples With Data">
##INFO=<ID=DP,Number=1,Type=Integer,Description="Total Depth">
##INFO=<ID=AF,Number=A,Type=Float,Description="Allele Frequency">
##INFO=<ID=AA,Number=1,Type=String,Description="Ancestral Allele">
##FORMAT=<ID=GT,Number=1,Type=String,Description="Genotype">
##FORMAT=<ID=GQ,Number=1,Type=Integer,Description="Genotype Quality">
##FORMAT=<ID=DP,Number=1,Type=Integer,Description="Read Depth">
#CHROM	POS	ID	REF	ALT	QUAL	FILTER	INFO	FORMAT	02_Vind_U616.assembled	03_Vild_U43.assembled	03_Vild_U44.assembled	03_Vild_U45.assembled	03_Vild_U614.assembled	03_Vild_U615.assembled	16_Froe_U605.assembled	16_Froe_U606.assembled	16_Froe_U607.assembled	16_Froe_U608.assembled	16_Froe_U609.assembled	16_Froe_U610.assembled	19_NMS_U28.assembled	19_NMS_U29.assembled	19_NMS_U31.assembled	19_NMS_U32.assembled	19_NMS_U33.assembled	19_NMS_U35.assembled
3	67	.	C	A	20	PASS	NS=18;DP=8	GT	0|1	0|0	0|0	0|0	0|0	0|0	0|0	0|1	0|0	0|0	0|0	0|0	0|0	0|0	0|0	0|0	0|0	0|0
5	48	.	A	C	20	PASS	NS=16;DP=8	GT	0|0	1|1	0|0	0|0	./.	1|1	0|0	0|0	1|1	0|0	0|0	0|0	0|0	./.	0|0	0|0	0|0	0|0
5	56	.	A	G	20	PASS	NS=16;DP=8	GT	0|0	1|1	0|0	0|0	./.	1|1	0|0	0|0	1|1	0|0	0|0	0|0	0|0	./.	0|0	0|0	0|0	0|0
5	102	.	T	G	20	PASS	NS=16;DP=8	GT	0|0	1|1	0|0	0|0	./.	1|1	0|0	0|0	1|1	0|0	0|0	0|0	0|0	./.	0|0	0|0	0|0	0|0
5	137	.	T	A	20	PASS	NS=16;DP=8	GT	0|0	1|1	0|0	0|0	./.	1|1	0|0	0|0	1|1	0|0	0|0	0|0	0|0	./.	0|0	0|0	0|0	0|0
6	100	.	G	C	20	PASS	NS=14;DP=8	GT	0|0	0|0	0|0	0|0	0|0	0|0	0|1	1|1	0|0	0|1	0|0	0|0	./.	./.	0|0	0|0	./.	./.
6	114	.	A	C	20	PASS	NS=14;DP=8	GT	0|0	0|0	0|0	0|0	0|0	0|0	1|0	1|1	0|0	1|0	0|0	0|0	./.	./.	0|0	0|0	./.	./.
14	19	.	C	G	20	PASS	NS=18;DP=8	GT	0|0	0|0	1|1	0|0	0|0	0|0	0|0	0|0	0|0	1|1	1|1	1|1	0|0	1|1	1|1	1|1	1|1	0|0
14	23	.	G	T	20	PASS	NS=18;DP=8	GT	0|0	0|0	0|0	0|0	0|0	0|0	0|0	0|0	0|0	0|0	0|0	0|0	0|0	1|1	0|0	0|0	0|0	0|0
14	59	.	G	T	20	PASS	NS=18;DP=8	GT	0|0	0|0	0|0	0|0	0|0	0|0	0|0	0|0	0|0	0|0	0|0	0|0	0|0	1|1	0|0	0|0	0|0	0|0
14	88	.	A	C	20	PASS	NS=18;DP=8	GT	0|0	0|0	1|1	0|0	0|0	0|0	0|0	0|0	0|0	1|1	1|1	1|1	0|0	0|0	1|1	1|1	1|1	0|0
14	91	.	G	A	20	PASS	NS=18;DP=8	GT	0|0	0|0	1|1	0|0	0|0	0|0	0|0	0|0	0|0	1|1	1|1	1|1	0|0	1|1	1|1	1|1	1|1	0|0
14	94	.	C	T	20	PASS	NS=18;DP=8	GT	0|0	0|0	0|0	0|0	0|0	0|0	0|0	0|0	0|0	0|0	0|0	0|0	0|0	1|1	0|0	0|0	0|0	0|0
14	130	.	G	A	20	PASS	NS=18;DP=8	GT	0|0	0|0	1|1	0|0	0|0	0|0	0|0	0|0	0|0	0|0	1|1	1|1	0|0	0|0	1|1	1|1	0|0	0|0
14	133	.	G	C	20	PASS	NS=18;DP=8	GT	0|0	0|0	0|0	0|0	0|0	0|0	0|0	0|0	0|0	1|1	0|0	0|0	0|0	0|0	0|0	0|0	1|1	0|0
16	16	.	C	T	20	PASS	NS=17;DP=8	GT	0|0	0|0	0|0	0|0	./.	0|0	0|0	1|0	0|0	1|1	1|1	1|0	0|0	0|0	0|0	0|0	0|0	0|0
17	6	.	A	T	20	PASS	NS=17;DP=8	GT	0|0	0|0	0|0	0|0	0|0	0|0	0|0	./.	./.	1|1	0|0	0|0	1|1	1|1	1|1	1|0	1|1	1|1
18	8	.	C	A	20	PASS	NS=15;DP=8	GT	0|0	./.	./.	0|0	0|0	0|0	1|1	./.	./.	0|0	0|0	./.	1|1	1|1	./.	0|0	./.	./.
18	16	.	A	C	20	PASS	NS=15;DP=8	GT	0|0	0|0	0|0	0|0	0|0	0|0	1|1	./.	./.	0|0	0|0	0|0	1|1	1|1	0|0	0|0	./.	1|1
18	32	.	C	G	20	PASS	NS=15;DP=8	GT	0|0	0|0	0|0	0|0	0|0	0|0	1|1	./.	./.	0|0	0|0	0|0	1|1	1|1	0|0	0|0	./.	1|1
18	61	.	T	A	20	PASS	NS=15;DP=8	GT	0|0	0|0	0|0	0|0	0|0	0|0	0|0	./.	./.	0|1	0|1	1|1	0|0	0|0	1|1	1|1	./.	0|0
18	63	.	C	A	20	PASS	NS=15;DP=8	GT	0|0	0|0	0|0	0|0	0|0	0|0	1|1	./.	./.	0|0	0|0	0|0	1|1	1|1	0|0	0|0	./.	1|1
19	1	.	A	G	20	PASS	NS=18;DP=8	GT	0|0	0|0	0|0	0|0	1|0	1|0	1|0	0|0	0|0	1|0	0|0	0|0	1|0	0|0	0|0	0|0	0|0	1|0
19	68	.	T	C	20	PASS	NS=18;DP=8	GT	0|0	0|0	0|0	./.	0|1	0|1	0|1	./.	./.	0|1	./.	0|0	./.	0|0	0|0	./.	0|0	0|1
20	52	.	C	T	20	PASS	NS=14;DP=8	GT	0|0	./.	0|0	0|0	0|0	./.	0|0	./.	0|0	1|0	0|0	0|0	0|0	0|0	0|0	0|0	0|0	./.
20	99	.	C	T	20	PASS	NS=14;DP=8	GT	0|0	./.	0|0	0|0	0|0	./.	0|0	./.	0|0	0|0	0|0	0|0	1|0	1|1	1|0	1|0	1|1	./.
21	5	.	T	C	20	PASS	NS=14;DP=8	GT	0|0	0|0	0|0	0|0	0|0	0|0	0|0	0|0	./.	0|0	./.	0|0	0|0	./.	0|0	0|0	./.	1|1
21	7	.	A	T	20	PASS	NS=14;DP=8	GT	0|0	0|0	0|0	0|0	0|0	0|0	0|0	0|0	./.	0|0	./.	0|0	0|0	./.	0|0	0|0	./.	1|1
21	14	.	G	T	20	PASS	NS=14;DP=8	GT	0|0	0|0	0|0	0|0	0|0	0|0	0|0	0|0	./.	0|0	./.	0|0	0|0	./.	0|0	0|0	./.	1|1
21	69	.	T	A	20	PASS	NS=14;DP=8	GT	0|0	0|0	0|0	0|0	0|0	0|0	0|0	0|0	./.	0|0	./.	1|1	0|0	./.	1|1	1|1	./.	0|0
21	97	.	T	G	20	PASS	NS=14;DP=8	GT	0|0	0|0	0|0	0|0	0|0	0|0	1|1	0|0	./.	1|1	./.	0|0	0|0	./.	0|0	0|0	./.	1|1
21	107	.	C	T	20	PASS	NS=14;DP=8	GT	0|0	0|0	0|0	0|0	0|0	0|0	0|0	0|0	./.	0|0	./.	0|0	0|0	./.	0|0	0|0	./.	1|1
21	120	.	A	T	20	PASS	NS=14;DP=8	GT	0|0	0|0	0|0	0|0	0|0	0|0	0|0	0|0	./.	0|0	./.	1|1	0|0	./.	1|1	1|1	./.	1|1
21	121	.	G	A	20	PASS	NS=14;DP=8	GT	0|0	0|0	0|0	0|0	0|0	0|0	1|1	0|0	./.	1|1	./.	1|1	0|0	./.	1|1	1|1	./.	1|1
22	106	.	A	G	20	PASS	NS=14;DP=8	GT	0|0	0|0	0|0	0|0	./.	0|0	0|0	./.	./.	0|0	0|0	0|0	0|0	0|0	1|0	1|0	./.	0|0
22	115	.	T	C	20	PASS	NS=14;DP=8	GT	0|1	0|0	0|0	0|0	./.	0|0	0|1	./.	./.	0|0	0|1	0|0	0|0	0|0	0|0	0|0	./.	0|0
22	144	.	T	C	20	PASS	NS=14;DP=8	GT	0|0	0|0	0|0	0|0	./.	0|0	0|0	./.	./.	0|1	0|0	0|0	0|0	0|0	0|0	0|0	./.	0|0
24	29	.	C	T	20	PASS	NS=18;DP=8	GT	0|0	0|0	0|0	0|0	0|0	0|0	1|0	0|0	1|0	0|0	0|0	0|0	0|0	0|0	1|0	0|0	0|0	0|0
24	46	.	G	T	20	PASS	NS=18;DP=8	GT	0|0	0|0	0|0	0|0	0|0	0|0	0|0	0|0	0|0	0|0	0|0	0|0	1|1	1|1	0|1	0|0	0|0	0|1
26	2	.	G	C	20	PASS	NS=18;DP=8	GT	0|0	1|1	1|1	0|0	0|1	1|1	0|0	0|0	0|0	0|0	0|0	0|0	0|0	0|0	0|0	0|0	0|0	0|0
26	48	.	A	G	20	PASS	NS=18;DP=8	GT	0|0	0|0	0|0	0|0	1|0	0|0	0|0	0|0	0|0	0|0	0|0	0|0	0|0	0|0	0|0	0|0	0|0	0|0
27	61	.	T	A	20	PASS	NS=15;DP=8	GT	./.	0|0	0|0	0|1	0|0	0|0	0|0	./.	0|0	0|0	0|0	0|0	0|0	0|0	0|1	0|1	./.	0|0
28	50	.	T	A	20	PASS	NS=18;DP=8	GT	0|0	0|0	0|0	0|0	0|0	0|0	0|0	0|0	0|0	0|0	0|0	0|1	0|0	0|0	0|0	0|0	0|0	0|0
28	63	.	C	T	20	PASS	NS=18;DP=8	GT	0|0	0|0	0|0	0|0	1|0	0|0	0|0	0|0	1|0	1|1	0|0	0|0	0|0	0|0	0|0	0|0	0|0	0|0
28	65	.	C	A	20	PASS	NS=18;DP=8	GT	0|0	0|0	0|0	0|0	0|0	0|0	1|1	0|0	0|0	0|0	0|0	0|0	0|0	0|0	0|0	0|0	0|0	0|0
32	37	.	G	A	20	PASS	NS=18;DP=8	GT	0|0	0|0	0|0	0|0	0|0	0|0	0|0	0|0	0|1	0|0	0|1	0|0	0|0	0|0	0|0	0|0	0|0	0|0
33	65	.	T	G	20	PASS	NS=16;DP=8	GT	0|0	1|0	0|0	0|0	1|0	0|0	1|0	0|0	./.	0|0	0|0	0|0	./.	0|0	0|0	0|0	0|0	0|0
34	7	.	A	G	20	PASS	NS=17;DP=8	GT	1|0	1|1	0|0	1|0	0|0	0|0	0|0	1|1	1|1	0|0	1|0	1|0	0|0	0|0	0|0	0|0	./.	0|0
34	128	.	C	T	20	PASS	NS=17;DP=8	GT	1|0	1|1	0|0	1|0	0|0	0|0	0|0	1|1	1|1	0|0	1|0	1|0	0|0	0|0	0|0	0|0	./.	0|0
36	2	.	T	A	20	PASS	NS=18;DP=8	GT	0|0	./.	./.	./.	0|0	0|0	0|0	0|0	0|0	0|0	./.	./.	0|0	0|0	0|0	0|1	1|1	0|0
36	21	.	C	G	20	PASS	NS=18;DP=8	GT	0|0	0|0	0|0	1|0	0|0	0|0	1|1	0|0	0|0	0|0	0|0	0|0	0|0	0|0	0|0	0|0	0|0	0|0
38	69	.	C	T	20	PASS	NS=18;DP=8	GT	0|0	0|0	0|0	1|0	0|0	0|0	0|0	0|0	0|0	0|0	0|0	0|0	0|0	0|0	0|0	0|0	0|0	0|0
40	36	.	G	T	20	PASS	NS=16;DP=8	GT	0|1	0|0	./.	0|0	0|1	1|1	0|0	0|1	0|0	0|0	0|1	./.	0|1	0|1	0|0	0|0	0|0	0|0
41	19	.	G	C	20	PASS	NS=17;DP=8	GT	0|0	0|0	0|0	0|1	./.	0|0	0|0	0|0	0|0	0|0	0|0	0|0	0|0	0|0	0|0	0|0	0|0	0|0
41	81	.	A	G	20	PASS	NS=17;DP=8	GT	0|0	0|0	0|0	1|0	./.	0|0	0|0	0|0	1|0	0|0	1|0	0|0	0|0	./.	1|0	1|0	1|1	1|0
42	6	.	C	T	20	PASS	NS=16;DP=8	GT	1|1	1|0	0|0	./.	./.	1|0	0|0	./.	0|0	0|0	0|0	1|0	./.	1|1	0|0	0|0	0|0	1|1
42	12	.	C	T	20	PASS	NS=16;DP=8	GT	0|0	0|0	0|0	0|0	./.	0|0	0|0	./.	0|0	0|0	0|0	0|0	0|0	1|0	0|0	0|0	1|0	1|0
42	43	.	A	G	20	PASS	NS=16;DP=8	GT	0|0	0|0	0|0	0|0	./.	0|0	0|0	./.	0|0	1|1	0|0	0|0	0|0	0|0	0|0	0|0	0|0	0|0
42	44	.	G	A	20	PASS	NS=16;DP=8	GT	0|0	0|0	0|0	0|0	./.	0|0	1|1	./.	0|0	1|1	0|0	0|0	0|0	0|0	1|1	1|1	0|0	0|0
42	50	.	C	A	20	PASS	NS=16;DP=8	GT	0|0	0|0	0|0	0|0	./.	0|0	1|1	./.	0|0	1|1	0|0	0|0	0|0	0|0	1|1	1|1	0|0	0|0
42	51	.	T	A	20	PASS	NS=16;DP=8	GT	0|0	0|0	0|0	0|0	./.	0|0	0|0	./.	0|1	0|0	1|1	0|1	0|0	0|0	0|0	0|0	0|0	0|0
42	55	.	C	T	20	PASS	NS=16;DP=8	GT	0|0	0|0	0|0	0|0	./.	0|0	1|1	./.	0|0	1|1	0|0	0|0	0|0	0|0	1|1	1|1	0|0	0|0
43	17	.	T	A	20	PASS	NS=14;DP=8	GT	0|0	0|0	0|0	0|0	0|0	0|0	1|1	./.	./.	0|0	0|0	0|0	0|0	./.	0|0	./.	./.	0|0
43	20	.	C	T	20	PASS	NS=14;DP=8	GT	0|0	0|0	0|0	0|0	0|0	0|0	0|0	0|0	./.	0|0	1|0	1|0	0|0	./.	0|0	./.	./.	0|0
43	98	.	G	A	20	PASS	NS=14;DP=8	GT	./.	0|0	0|1	1|1	0|1	0|1	1|1	1|1	./.	0|0	0|0	0|0	0|0	./.	0|0	./.	./.	0|0
43	134	.	G	C	20	PASS	NS=14;DP=8	GT	0|0	0|0	0|0	0|0	0|0	0|0	0|0	0|0	./.	0|0	0|0	0|1	0|0	./.	0|0	./.	./.	0|0
46	28	.	G	A	20	PASS	NS=17;DP=8	GT	0|0	0|0	0|0	0|0	./.	0|0	0|0	0|0	0|0	0|0	0|1	0|0	0|0	0|0	0|0	0|0	0|0	0|0
46	64	.	T	G	20	PASS	NS=17;DP=8	GT	0|0	1|0	0|0	0|0	./.	0|0	0|0	0|0	0|0	0|0	0|0	0|0	0|0	0|0	0|0	0|0	0|0	0|0
46	76	.	G	T	20	PASS	NS=17;DP=8	GT	0|0	0|0	0|0	0|0	./.	0|0	0|0	0|0	0|0	0|0	0|0	0|0	0|1	1|1	0|1	0|1	0|0	1|1
46	111	.	C	A	20	PASS	NS=17;DP=8	GT	0|0	0|0	0|0	0|0	./.	0|0	0|0	0|0	0|0	0|0	0|0	0|0	0|0	0|1	0|1	0|1	0|0	0|1
49	13	.	A	G	20	PASS	NS=16;DP=8	GT	0|0	./.	0|0	0|0	0|0	0|0	0|0	1|0	1|0	0|0	1|1	0|0	0|0	0|0	1|1	1|1	./.	1|0
49	22	.	T	C	20	PASS	NS=16;DP=8	GT	0|0	./.	0|0	0|0	0|0	0|0	0|0	0|1	0|1	0|0	1|1	0|0	0|0	0|0	1|1	1|1	./.	0|1
49	128	.	C	T	20	PASS	NS=16;DP=8	GT	0|0	./.	0|0	0|0	0|0	0|0	0|0	1|0	1|0	0|0	1|1	0|0	0|0	0|0	1|1	1|1	./.	1|0
51	25	.	G	A	20	PASS	NS=16;DP=8	GT	0|0	0|0	0|0	0|0	0|0	0|0	0|0	0|0	./.	0|0	0|0	0|0	0|1	0|1	0|0	0|0	./.	0|1
51	78	.	T	A	20	PASS	NS=16;DP=8	GT	0|0	0|0	0|0	0|0	0|0	0|0	1|1	0|1	./.	0|0	0|1	0|0	0|0	0|0	0|0	0|0	./.	0|0
52	41	.	A	G	20	PASS	NS=14;DP=8	GT	0|0	0|0	0|0	0|0	0|0	0|0	0|0	1|1	./.	./.	./.	1|0	1|0	1|0	0|0	0|0	./.	1|0
52	60	.	C	T	20	PASS	NS=14;DP=8	GT	1|0	0|0	1|0	1|1	0|0	1|0	0|0	0|0	./.	./.	./.	0|0	0|0	0|0	0|0	0|0	./.	0|0
53	72	.	G	A	20	PASS	NS=18;DP=8	GT	0|1	0|1	0|0	0|0	0|0	0|0	0|0	0|0	0|0	0|0	0|0	0|0	0|0	0|0	0|0	0|0	0|0	0|0
55	5	.	T	C	20	PASS	NS=18;DP=8	GT	0|0	0|0	0|0	0|0	0|0	0|1	0|0	0|0	0|1	0|0	1|1	0|0	0|0	0|0	0|0	0|0	0|0	0|0
59	27	.	A	C	20	PASS	NS=18;DP=8	GT	0|0	0|0	0|0	1|0	0|0	0|0	0|0	0|0	0|0	0|0	0|0	0|0	0|0	0|0	0|0	0|0	0|0	0|0
59	65	.	C	A	20	PASS	NS=18;DP=8	GT	0|0	0|0	0|0	0|0	0|0	0|0	0|1	./.	0|1	0|1	0|1	0|0	0|0	0|1	0|0	0|0	0|0	0|1
59	78	.	A	G	20	PASS	NS=18;DP=8	GT	0|0	0|0	0|0	1|0	0|0	0|0	0|0	0|0	0|0	0|0	0|0	0|0	0|0	0|0	0|0	0|0	0|0	0|0
62	23	.	A	G	20	PASS	NS=17;DP=8	GT	0|0	0|0	0|0	0|0	./.	1|0	0|0	0|0	0|0	0|0	0|0	0|0	0|0	0|0	0|0	0|0	0|0	0|0
62	24	.	G	C	20	PASS	NS=17;DP=8	GT	0|0	0|0	0|0	0|0	./.	0|1	0|0	0|0	0|0	0|0	0|0	0|0	0|0	0|0	0|0	0|0	0|0	0|0
67	110	.	G	T	20	PASS	NS=15;DP=8	GT	./.	0|1	0|0	0|0	0|1	0|0	0|0	0|0	0|0	0|0	0|0	./.	0|0	0|0	0|1	0|1	./.	0|0
67	131	.	G	A	20	PASS	NS=15;DP=8	GT	./.	0|0	0|1	0|0	0|0	0|1	1|1	0|0	0|0	1|1	0|0	./.	1|1	1|1	0|1	0|0	./.	1|1
68	14	.	G	T	20	PASS	NS=14;DP=8	GT	0|1	0|0	0|1	./.	0|0	0|0	0|0	0|0	0|0	0|0	./.	./.	./.	0|0	0|0	0|0	0|0	0|0
68	36	.	T	C	20	PASS	NS=14;DP=8	GT	0|1	0|0	0|1	./.	0|0	0|0	0|0	0|0	0|0	0|0	./.	./.	./.	0|0	0|0	0|0	0|0	0|0
68	46	.	A	G	20	PASS	NS=14;DP=8	GT	1|0	0|0	1|0	./.	0|0	0|0	0|0	0|0	0|0	0|0	./.	./.	./.	0|0	0|0	0|0	0|0	0|0
68	51	.	A	T	20	PASS	NS=14;DP=8	GT	1|0	0|0	1|0	./.	0|0	0|0	0|0	0|0	0|0	0|0	./.	./.	./.	0|0	0|0	0|0	0|0	0|0
69	56	.	T	G	20	PASS	NS=18;DP=8	GT	0|0	0|0	0|0	0|0	0|0	0|0	0|0	0|0	0|0	1|0	0|0	0|0	0|0	0|0	0|0	0|0	0|0	0|0
70	5	.	T	C	20	PASS	NS=15;DP=8	GT	./.	0|0	./.	./.	./.	0|0	0|0	./.	0|0	0|0	./.	0|0	0|0	0|1	0|0	0|0	0|0	0|0
70	22	.	T	A	20	PASS	NS=15;DP=8	GT	0|1	0|0	./.	0|0	./.	0|0	0|1	./.	0|0	0|0	0|1	0|0	0|0	0|0	0|1	0|0	0|0	0|0
70	52	.	C	T	20	PASS	NS=15;DP=8	GT	0|0	0|0	./.	0|0	./.	0|0	0|0	./.	0|0	0|0	1|0	0|0	0|0	0|0	0|0	0|0	0|0	0|0
72	70	.	T	C	20	PASS	NS=15;DP=8	GT	0|0	./.	0|0	0|0	./.	0|0	0|0	0|0	0|0	0|0	0|1	1|1	0|0	0|0	0|0	0|0	./.	0|0
72	86	.	A	T	20	PASS	NS=15;DP=8	GT	0|0	./.	0|0	0|0	./.	0|0	0|0	0|0	./.	1|1	1|0	1|1	0|0	0|0	1|1	1|1	./.	0|0
77	2	.	A	C	20	PASS	NS=18;DP=8	GT	./.	1|0	0|0	1|0	0|0	0|0	0|0	./.	0|0	0|0	0|0	0|0	0|0	0|0	0|0	0|0	0|0	0|0
80	38	.	A	T	20	PASS	NS=18;DP=8	GT	0|0	0|0	1|0	0|0	0|0	0|0	0|0	0|0	0|0	1|0	0|0	0|0	1|0	1|0	0|0	0|0	1|0	1|0
82	2	.	A	C,T	20	PASS	NS=16;DP=8	GT	0|0	0|0	1|0	0|0	./.	./.	0|0	0|0	0|0	0|0	./.	0|0	0|0	0|0	./.	2|0	0|0	0|0
82	14	.	A	C	20	PASS	NS=16;DP=8	GT	0|0	0|0	0|0	0|0	./.	0|0	0|0	0|0	0|0	0|0	./.	0|0	0|0	0|0	0|0	1|0	0|0	0|0
82	21	.	G	A	20	PASS	NS=16;DP=8	GT	0|0	0|0	0|0	0|0	./.	0|0	0|0	0|0	0|0	0|0	./.	0|0	0|0	0|0	0|0	0|1	0|0	0|0
82	26	.	C	A	20	PASS	NS=16;DP=8	GT	0|0	0|0	0|1	0|0	./.	0|0	0|0	0|0	0|0	0|0	./.	0|0	0|0	0|0	0|0	0|1	0|0	0|0
82	31	.	A	C,T	20	PASS	NS=16;DP=8	GT	0|0	0|0	2|0	0|0	./.	0|0	0|0	0|0	0|0	0|0	./.	0|0	0|0	0|0	0|0	1|0	0|0	0|0
82	35	.	A	G	20	PASS	NS=16;DP=8	GT	0|0	0|0	1|0	0|0	./.	0|0	0|0	0|0	0|0	0|0	./.	0|0	0|0	0|0	0|0	0|0	0|0	0|0
83	1	.	A	C	20	PASS	NS=15;DP=8	GT	0|0	./.	0|0	0|0	./.	./.	./.	./.	./.	./.	./.	./.	0|0	./.	1|0	0|0	0|0	0|0
83	9	.	C	A	20	PASS	NS=15;DP=8	GT	0|0	0|0	0|0	0|0	0|0	0|0	./.	1|1	./.	0|1	0|1	0|0	0|0	./.	0|0	0|0	0|0	0|0
83	15	.	C	A	20	PASS	NS=15;DP=8	GT	0|0	0|0	0|0	0|0	0|0	0|0	./.	1|1	./.	0|1	0|1	0|0	0|0	./.	0|0	0|0	0|0	0|0
87	32	.	T	G	20	PASS	NS=18;DP=8	GT	0|0	0|0	0|0	0|0	0|0	0|0	1|1	0|0	./.	0|0	0|0	0|0	0|0	0|0	0|0	0|0	0|0	0|0
88	94	.	G	A	20	PASS	NS=18;DP=8	GT	1|1	0|0	0|1	0|0	0|1	0|0	0|0	0|0	0|0	0|0	0|0	0|0	0|1	0|1	0|0	0|0	0|0	0|0
91	80	.	G	C	20	PASS	NS=18;DP=8	GT	0|0	./.	0|0	0|0	0|1	0|0	0|0	0|0	0|0	0|0	0|0	./.	0|0	0|0	./.	0|0	0|0	0|0
93	10	.	A	G	20	PASS	NS=18;DP=8	GT	0|0	0|0	0|0	0|0	0|0	0|0	0|0	0|0	0|0	0|0	0|0	0|0	1|0	1|0	0|0	1|0	1|1	0|0
93	80	.	T	A	20	PASS	NS=18;DP=8	GT	0|0	0|0	0|0	0|0	0|0	0|0	0|0	1|1	0|1	0|0	1|1	0|1	0|1	0|1	0|0	0|1	1|1	0|0
94	4	.	C	T	20	PASS	NS=16;DP=8	GT	./.	1|0	1|1	1|0	./.	1|0	0|0	0|0	./.	0|0	0|0	0|0	1|0	1|1	1|1	1|0	./.	1|1
94	13	.	T	A	20	PASS	NS=16;DP=8	GT	./.	0|0	0|0	0|0	./.	0|1	0|0	0|0	0|0	0|0	0|0	0|0	0|0	0|0	0|1	0|1	./.	0|0
94	35	.	C	A	20	PASS	NS=16;DP=8	GT	./.	0|1	0|0	0|0	./.	0|1	0|0	0|0	0|0	0|0	0|0	0|0	0|0	0|0	0|1	0|1	./.	0|0
94	45	.	A	G	20	PASS	NS=16;DP=8	GT	0|0	0|0	0|0	0|0	./.	0|0	0|0	0|0	0|0	0|0	0|0	0|0	1|0	1|0	1|0	0|0	./.	1|0
97	68	.	G	A	20	PASS	NS=16;DP=8	GT	0|1	./.	0|0	0|0	0|0	0|0	0|0	0|1	0|0	0|1	0|0	0|0	0|0	0|0	0|1	0|1	./.	0|0
101	63	.	T	A	20	PASS	NS=14;DP=8	GT	0|0	0|1	0|0	0|1	./.	./.	1|1	./.	./.	0|0	./.	0|0	0|0	0|0	0|0	0|0	0|0	0|0
101	78	.	G	A	20	PASS	NS=14;DP=8	GT	0|1	0|1	0|1	0|1	./.	./.	0|0	./.	./.	0|0	0|0	0|0	0|0	0|0	0|0	0|1	0|0	0|0
102	16	.	A	C	20	PASS	NS=17;DP=8	GT	0|0	1|1	1|0	1|0	0|0	1|1	1|0	./.	1|1	1|0	1|0	0|0	0|0	0|0	0|0	0|0	0|0	0|0
103	7	.	C	A	20	PASS	NS=14;DP=8	GT	0|1	0|0	./.	./.	./.	0|1	0|0	0|0	0|0	0|0	0|0	./.	0|0	0|0	0|0	0|1	0|1	0|1
104	11	.	T	A	20	PASS	NS=18;DP=8	GT	0|1	0|0	0|0	0|0	0|0	0|0	0|0	0|0	0|0	0|0	0|0	0|0	0|0	0|0	0|0	0|0	0|0	0|0
108	139	.	T	C	20	PASS	NS=18;DP=8	GT	0|0	0|0	0|1	0|1	0|0	0|1	0|0	0|0	0|0	0|0	0|0	0|0	0|0	0|0	0|0	0|0	0|0	0|0
108	140	.	T	A	20	PASS	NS=18;DP=8	GT	0|0	0|0	0|1	0|1	0|0	0|1	0|0	0|0	0|0	0|1	0|0	0|0	0|0	0|0	0|0	0|0	0|0	0|0
109	1	.	G	A	20	PASS	NS=15;DP=8	GT	0|0	1|1	0|0	0|0	./.	0|0	./.	0|0	0|0	./.	0|0	0|0	0|0	0|0	0|0	0|0	0|0	0|0
109	32	.	G	A	20	PASS	NS=15;DP=8	GT	0|0	1|1	0|0	0|0	./.	0|0	./.	0|0	0|0	./.	0|0	0|0	0|0	0|0	0|0	0|0	0|0	0|0
109	52	.	T	C	20	PASS	NS=15;DP=8	GT	0|0	1|1	0|0	0|0	./.	0|0	./.	0|0	0|0	./.	0|0	0|0	0|0	0|0	0|0	0|0	0|0	0|0
109	87	.	C	A	20	PASS	NS=15;DP=8	GT	0|0	0|0	0|0	0|0	./.	0|0	./.	0|0	0|0	./.	0|0	0|0	0|0	0|0	0|0	0|0	0|0	0|1
109	90	.	A	G	20	PASS	NS=15;DP=8	GT	0|0	1|1	0|0	0|0	./.	0|0	./.	./.	0|0	./.	0|0	0|0	0|0	0|0	0|0	0|0	0|0	0|0
109	91	.	T	G	20	PASS	NS=15;DP=8	GT	0|0	1|1	0|0	0|0	./.	0|0	./.	./.	0|0	./.	0|0	0|0	0|0	0|0	0|0	0|0	0|0	0|0
109	92	.	T	C	20	PASS	NS=15;DP=8	GT	./.	1|1	0|0	./.	./.	./.	./.	./.	0|0	./.	0|0	./.	./.	0|0	0|0	./.	0|0	0|0
110	33	.	C	T	20	PASS	NS=18;DP=8	GT	0|0	0|0	1|0	1|0	0|0	0|0	0|0	0|0	0|0	0|0	0|0	0|0	0|0	1|1	1|0	0|0	0|0	1|0
110	70	.	G	A	20	PASS	NS=18;DP=8	GT	0|0	0|0	0|0	0|1	0|1	1|1	0|1	0|0	0|1	0|0	0|0	0|0	0|1	0|0	0|0	0|0	1|1	0|0
110	78	.	C	G	20	PASS	NS=18;DP=8	GT	0|0	0|0	1|0	1|0	0|0	0|0	0|0	0|0	0|0	0|0	0|0	0|0	0|0	1|1	1|0	0|0	0|0	1|0
111	4	.	A	C	20	PASS	NS=18;DP=8	GT	0|0	0|0	0|0	0|0	0|0	0|0	1|0	0|0	1|1	0|0	0|0	0|0	0|0	0|0	0|0	0|0	0|0	0|0
112	60	.	T	A	20	PASS	NS=17;DP=8	GT	0|0	0|0	0|0	1|1	0|0	0|1	0|0	./.	0|0	0|0	0|0	0|0	0|0	0|0	0|0	0|0	./.	0|0
113	9	.	T	A	20	PASS	NS=16;DP=8	GT	0|0	0|0	0|0	0|0	0|0	0|0	./.	0|0	0|0	0|0	./.	0|0	0|0	0|0	1|1	0|0	0|0	0|0
113	10	.	C	T	20	PASS	NS=16;DP=8	GT	0|0	0|0	0|0	0|0	0|0	0|0	./.	0|0	0|0	0|0	./.	0|0	0|0	0|0	1|1	0|0	0|0	0|0
113	17	.	G	A	20	PASS	NS=16;DP=8	GT	0|0	0|0	0|0	0|0	0|0	0|0	./.	0|0	0|0	0|0	./.	0|0	0|0	0|0	1|1	0|0	0|0	0|0
113	25	.	G	C	20	PASS	NS=16;DP=8	GT	0|0	0|0	0|0	0|0	0|0	0|0	./.	0|0	./.	0|0	./.	0|0	0|0	0|0	1|1	0|0	0|0	0|0
113	26	.	C	T	20	PASS	NS=16;DP=8	GT	0|0	0|0	0|0	0|0	0|0	0|0	./.	0|0	0|0	0|0	./.	0|0	0|0	0|0	1|1	0|0	0|0	0|0
113	34	.	C	A	20	PASS	NS=16;DP=8	GT	0|0	0|0	0|0	0|0	0|0	0|0	./.	0|0	0|0	0|0	./.	0|0	0|0	0|0	1|1	0|0	0|0	0|0
113	43	.	A	T	20	PASS	NS=16;DP=8	GT	0|0	0|0	0|0	0|0	0|0	0|0	./.	0|0	0|0	0|0	./.	0|0	0|0	0|0	1|1	0|0	0|0	0|0
113	52	.	C	A	20	PASS	NS=16;DP=8	GT	0|0	0|0	0|0	0|0	0|0	0|0	./.	0|0	0|0	0|0	./.	0|0	0|0	0|0	1|1	0|0	0|0	0|0
113	66	.	C	G	20	PASS	NS=16;DP=8	GT	1|1	0|0	1|0	0|0	1|0	./.	./.	1|0	1|1	0|0	./.	1|1	0|0	0|0	0|0	0|0	0|0	0|0
115	57	.	T	G	20	PASS	NS=17;DP=8	GT	0|0	1|0	./.	0|0	1|1	1|0	1|0	0|0	0|0	0|0	1|0	./.	0|0	0|0	0|0	0|0	1|0	1|0
119	78	.	G	A	20	PASS	NS=17;DP=8	GT	0|0	0|0	0|0	0|0	./.	0|0	0|0	0|0	0|0	0|0	0|1	0|0	0|0	0|0	0|0	0|0	0|0	0|0
120	7	.	T	C	20	PASS	NS=18;DP=8	GT	0|1	0|0	0|0	0|0	1|1	0|0	1|1	0|1	0|1	0|1	0|1	0|1	0|0	0|0	0|0	0|0	0|0	0|0
121	51	.	C	A	20	PASS	NS=18;DP=8	GT	0|0	0|0	0|0	0|0	0|0	0|0	0|0	0|0	0|0	0|1	0|0	0|0	0|1	0|0	0|0	0|0	1|1	0|0
123	47	.	C	A	20	PASS	NS=17;DP=8	GT	0|0	0|1	0|0	0|0	0|0	0|0	0|0	0|0	./.	0|0	0|0	0|0	0|0	0|0	0|0	0|0	0|0	0|0
123	67	.	A	T	20	PASS	NS=17;DP=8	GT	0|0	0|0	0|0	0|0	0|0	0|0	0|0	0|0	./.	0|0	0|0	1|0	0|0	0|0	0|0	0|0	0|0	0|0
124	102	.	C	T	20	PASS	NS=18;DP=8	GT	0|0	0|0	0|0	0|0	0|0	0|0	0|0	0|0	0|0	0|0	0|0	0|0	0|0	0|0	0|0	1|0	./.	0|0
132	106	.	C	T	20	PASS	NS=14;DP=8	GT	./.	0|0	1|0	0|0	0|0	0|0	0|0	./.	./.	0|0	0|0	0|0	0|0	0|0	0|0	0|0	./.	0|0
133	48	.	G	A	20	PASS	NS=18;DP=8	GT	0|0	0|1	0|0	0|0	0|0	0|0	0|0	0|0	0|0	0|0	0|0	0|0	0|1	0|1	0|0	0|0	1|1	0|0
135	5	.	T	C	20	PASS	NS=18;DP=8	GT	0|0	0|0	1|1	0|1	0|0	1|1	0|1	0|1	0|0	0|0	0|0	1|1	0|0	0|0	0|0	0|0	0|0	0|0
135	11	.	C	A	20	PASS	NS=18;DP=8	GT	0|0	0|0	0|0	0|0	0|0	0|0	0|0	0|0	0|1	0|0	0|0	0|0	0|0	0|0	0|0	0|0	0|0	0|0
135	17	.	T	A	20	PASS	NS=18;DP=8	GT	1|1	0|1	0|0	0|0	0|1	0|0	0|0	0|0	0|0	0|0	0|0	0|0	0|0	0|0	0|0	0|0	0|0	0|0
135	22	.	C	A	20	PASS	NS=18;DP=8	GT	0|0	0|1	0|0	0|1	0|1	0|0	0|0	0|0	0|0	0|0	0|0	0|0	0|0	0|0	0|0	0|0	0|0	0|0
135	34	.	C	G	20	PASS	NS=18;DP=8	GT	0|0	0|0	0|0	0|0	0|0	0|0	1|0	1|0	0|0	0|0	0|0	1|1	0|0	0|0	0|0	0|0	0|0	0|0
135	78	.	G	C	20	PASS	NS=18;DP=8	GT	0|0	0|0	1|1	0|1	0|0	1|1	0|1	0|1	0|0	0|0	0|0	1|1	0|0	0|0	0|0	0|0	0|0	0|0
136	4	.	A	G	20	PASS	NS=18;DP=8	GT	0|0	0|0	0|0	1|0	1|1	0|0	0|0	0|0	0|0	0|0	0|0	0|0	0|0	0|0	0|0	0|0	0|0	0|0
136	10	.	G	C	20	PASS	NS=18;DP=8	GT	0|0	0|0	0|0	0|0	0|0	0|0	0|0	0|0	0|0	0|1	0|0	0|0	0|0	0|0	0|0	0|0	0|0	0|0
136	23	.	A	G	20	PASS	NS=18;DP=8	GT	0|0	0|0	0|0	0|0	0|0	0|0	0|0	0|0	0|0	1|0	0|0	0|0	0|0	0|0	0|0	0|0	0|0	0|0
136	26	.	C	T	20	PASS	NS=18;DP=8	GT	0|0	0|0	0|0	0|0	0|0	0|0	0|0	0|0	0|0	1|0	0|0	0|0	0|0	0|0	0|0	0|0	0|0	0|0
136	57	.	T	C	20	PASS	NS=18;DP=8	GT	0|0	0|0	0|0	0|0	0|0	0|0	0|0	0|0	0|0	0|1	0|0	0|0	0|0	0|0	0|0	0|0	0|0	0|0
137	73	.	T	A	20	PASS	NS=17;DP=8	GT	0|1	0|0	0|0	0|0	./.	0|1	0|0	0|0	0|0	0|0	0|0	0|1	0|0	0|0	0|0	0|0	0|0	0|0
139	17	.	T	G	20	PASS	NS=14;DP=8	GT	0|0	./.	0|0	./.	0|0	0|0	0|0	./.	0|0	1|0	0|0	0|0	0|0	0|0	./.	0|0	0|0	0|0
139	31	.	C	T	20	PASS	NS=14;DP=8	GT	0|0	./.	0|0	./.	0|0	0|0	0|0	./.	0|0	1|0	0|0	0|0	0|0	0|0	./.	0|0	0|0	0|0
139	36	.	A	C	20	PASS	NS=14;DP=8	GT	0|0	./.	0|0	./.	0|0	0|0	0|0	./.	0|0	1|0	0|0	0|0	0|0	0|0	./.	0|0	0|0	0|0
139	64	.	T	C	20	PASS	NS=14;DP=8	GT	0|0	./.	0|0	./.	0|0	0|0	0|0	./.	0|0	0|1	0|0	0|0	0|0	0|0	./.	0|0	0|0	0|0
139	98	.	G	A	20	PASS	NS=14;DP=8	GT	0|0	./.	0|0	./.	0|0	0|0	0|0	./.	0|0	0|1	0|0	0|0	0|0	0|0	./.	0|0	0|0	0|0
141	12	.	G	A	20	PASS	NS=14;DP=8	GT	0|0	./.	0|0	0|0	0|0	0|0	0|0	./.	0|0	0|0	0|0	0|1	0|0	0|0	0|0	./.	0|0	./.
141	15	.	G	A	20	PASS	NS=14;DP=8	GT	0|0	./.	0|0	0|0	0|0	0|0	0|0	./.	0|0	0|0	0|0	0|0	0|0	0|0	0|1	./.	0|0	./.
141	18	.	C	T	20	PASS	NS=14;DP=8	GT	1|0	./.	0|0	0|0	0|0	0|0	0|0	./.	0|0	0|0	0|0	0|0	1|0	0|0	1|0	./.	0|0	./.
141	30	.	C	T	20	PASS	NS=14;DP=8	GT	1|0	./.	0|0	0|0	0|0	0|0	0|0	./.	0|0	0|0	0|0	0|0	1|0	0|0	1|0	./.	0|0	./.
141	38	.	A	G	20	PASS	NS=14;DP=8	GT	./.	./.	0|0	0|0	0|0	0|0	0|0	./.	0|0	0|0	0|0	0|0	0|0	0|0	1|0	./.	0|0	./.
142	31	.	G	A	20	PASS	NS=18;DP=8	GT	0|0	0|1	0|0	0|0	0|0	0|0	0|0	0|0	0|0	0|0	0|0	0|0	0|0	0|0	0|0	0|0	0|0	0|0
142	51	.	A	C	20	PASS	NS=18;DP=8	GT	0|0	1|0	0|0	0|0	0|0	0|0	0|0	0|0	0|0	0|0	0|0	0|0	0|0	0|0	0|0	0|0	0|0	0|0
142	58	.	T	C	20	PASS	NS=18;DP=8	GT	0|0	0|1	0|0	0|0	0|0	0|0	0|0	0|0	0|0	0|0	0|0	0|0	0|0	0|0	0|0	0|0	0|0	0|0
142	71	.	A	G	20	PASS	NS=18;DP=8	GT	0|0	0|0	0|0	0|0	0|0	0|0	0|0	0|0	1|0	0|0	0|0	0|0	0|0	0|0	0|0	0|0	0|0	0|0
145	100	.	G	A	20	PASS	NS=15;DP=8	GT	0|0	0|0	0|0	0|0	./.	0|0	0|1	./.	./.	0|0	0|0	./.	0|0	0|0	0|0	0|0	0|0	0|0
146	8	.	C	T	20	PASS	NS=17;DP=8	GT	1|1	1|0	1|0	./.	0|0	0|0	0|0	0|0	./.	0|0	1|0	1|0	./.	0|0	0|0	0|0	0|0	0|0
147	59	.	T	G	20	PASS	NS=14;DP=8	GT	1|0	0|0	0|0	1|0	0|0	0|0	0|0	1|0	0|0	1|1	0|0	0|0	./.	./.	1|1	1|1	./.	./.
149	3	.	T	A	20	PASS	NS=18;DP=8	GT	1|1	0|1	0|0	0|1	0|1	0|0	0|0	./.	0|0	0|0	0|0	0|0	./.	./.	0|0	0|0	0|0	0|0
150	8	.	G	C	20	PASS	NS=14;DP=8	GT	0|1	./.	0|1	./.	1|1	0|1	0|0	0|1	0|0	0|0	0|0	0|1	1|1	./.	1|1	1|1	./.	0|1
150	64	.	T	A	20	PASS	NS=14;DP=8	GT	0|1	./.	0|1	./.	1|1	0|1	0|0	0|1	0|0	0|0	0|0	0|1	1|1	./.	1|1	1|1	./.	0|1
150	87	.	T	A	20	PASS	NS=14;DP=8	GT	0|1	./.	0|1	./.	1|1	0|1	0|0	0|1	0|0	0|0	0|0	0|1	1|1	./.	1|1	1|1	./.	0|1
151	12	.	A	T	20	PASS	NS=17;DP=8	GT	./.	0|0	0|0	0|0	0|0	0|0	0|0	0|0	0|0	1|0	0|0	0|0	0|0	0|0	0|0	0|0	0|0	0|0
151	42	.	G	A	20	PASS	NS=17;DP=8	GT	./.	0|0	0|0	0|0	0|0	0|0	0|0	0|0	0|0	0|1	0|0	0|0	0|0	0|0	0|0	0|0	0|0	0|0
151	91	.	A	C	20	PASS	NS=17;DP=8	GT	./.	0|0	0|0	0|0	0|0	0|0	1|0	0|0	0|0	0|0	1|0	0|0	0|0	0|0	0|0	0|0	1|0	0|0
151	122	.	A	G	20	PASS	NS=17;DP=8	GT	./.	0|0	0|0	0|0	0|0	0|0	0|0	0|0	1|0	0|0	0|0	0|0	0|0	0|0	0|0	0|0	1|0	0|0
151	123	.	G	A	20	PASS	NS=17;DP=8	GT	./.	0|0	0|0	0|0	0|0	0|0	0|1	0|0	0|0	0|0	0|1	0|0	0|0	0|0	0|0	0|0	0|1	0|0
151	135	.	A	G	20	PASS	NS=17;DP=8	GT	./.	0|0	0|0	1|1	0|0	0|0	0|0	1|1	0|0	0|0	0|0	./.	1|1	0|0	1|0	1|0	0|0	0|0
151	150	.	G	C	20	PASS	NS=17;DP=8	GT	./.	0|0	0|0	0|0	0|0	0|0	0|0	0|0	0|1	0|0	0|0	0|0	0|0	0|0	0|0	0|0	0|1	0|0
151	151	.	C	T	20	PASS	NS=17;DP=8	GT	./.	0|0	0|0	0|0	0|0	0|0	1|0	0|0	0|0	0|0	1|0	0|0	0|0	0|0	0|0	0|0	1|0	0|0
152	16	.	A	G	20	PASS	NS=17;DP=8	GT	1|0	0|0	0|0	0|0	1|0	0|0	0|0	0|0	0|0	0|0	./.	0|0	0|0	0|0	0|0	0|0	0|0	0|0
152	26	.	G	A	20	PASS	NS=17;DP=8	GT	0|0	0|0	0|0	0|0	0|0	0|0	0|0	0|1	0|0	0|0	./.	0|0	0|0	0|0	0|1	0|0	0|0	0|1
152	48	.	T	C	20	PASS	NS=17;DP=8	GT	0|0	0|0	0|0	0|0	0|0	0|0	0|0	0|0	0|1	0|0	./.	0|0	0|0	0|0	0|0	0|0	0|0	0|0
152	83	.	T	C	20	PASS	NS=17;DP=8	GT	0|0	0|0	0|0	0|0	0|0	0|0	0|0	0|1	0|0	0|0	./.	0|0	0|0	0|0	0|1	0|0	0|0	0|1
152	97	.	C	A	20	PASS	NS=17;DP=8	GT	0|0	0|0	./.	0|0	0|1	0|0	0|0	0|0	0|0	0|0	./.	0|0	0|0	0|0	0|0	0|0	0|0	0|0
154	40	.	T	C	20	PASS	NS=17;DP=8	GT	0|0	0|0	0|0	0|0	0|0	0|0	0|0	0|0	./.	0|0	0|0	0|0	0|0	0|0	1|1	1|1	0|0	0|0
154	43	.	C	A	20	PASS	NS=17;DP=8	GT	0|0	0|0	0|0	0|0	0|0	0|0	0|0	0|0	./.	0|0	0|0	0|0	0|0	0|0	1|1	1|1	0|0	0|0
155	30	.	C	T	20	PASS	NS=17;DP=8	GT	0|0	0|0	0|0	0|0	0|0	0|0	1|0	1|1	1|0	0|0	1|1	0|0	1|0	./.	0|0	0|0	0|0	0|0
155	35	.	T	A	20	PASS	NS=17;DP=8	GT	0|1	0|0	0|1	0|1	0|1	0|0	0|1	0|0	0|1	0|0	0|0	1|1	0|0	./.	0|0	0|0	0|0	0|0
155	69	.	A	C	20	PASS	NS=17;DP=8	GT	1|0	0|0	1|0	1|0	0|0	1|0	0|0	0|0	0|0	0|0	0|0	0|0	0|0	./.	0|0	0|0	0|0	0|0
155	79	.	C	T	20	PASS	NS=17;DP=8	GT	0|0	0|0	0|0	0|0	0|0	0|0	0|0	1|0	0|0	0|0	0|0	0|0	1|0	./.	0|0	0|0	0|0	0|0
155	142	.	A	G	20	PASS	NS=17;DP=8	GT	0|0	1|1	0|0	0|0	1|0	1|0	0|0	1|0	0|0	1|1	0|0	0|0	1|1	./.	1|1	1|1	1|1	1|1
157	29	.	C	T	20	PASS	NS=18;DP=8	GT	0|0	0|0	0|0	1|0	0|0	1|0	1|0	0|0	0|0	0|0	0|0	0|0	0|0	0|0	1|0	1|0	0|0	0|0
157	36	.	G	A	20	PASS	NS=18;DP=8	GT	0|0	0|0	0|0	0|1	0|0	0|1	0|1	1|1	0|0	0|1	0|0	1|1	0|0	0|0	1|1	1|1	./.	1|1
157	85	.	T	A	20	PASS	NS=18;DP=8	GT	0|0	0|0	0|0	0|0	0|0	0|0	0|0	0|0	0|1	0|0	0|0	0|0	0|0	0|0	0|0	0|0	0|0	0|0
158	73	.	C	T	20	PASS	NS=16;DP=8	GT	0|0	0|0	0|0	0|0	./.	1|0	0|0	0|0	./.	1|0	0|0	0|0	0|0	0|0	0|0	0|0	0|0	0|0
160	96	.	G	C	20	PASS	NS=14;DP=8	GT	0|0	./.	0|1	0|1	./.	0|0	0|1	0|0	./.	0|0	0|1	0|0	0|0	./.	1|1	1|1	./.	0|1
161	1	.	A	C	20	PASS	NS=15;DP=8	GT	0|0	0|0	0|0	0|0	./.	0|0	0|0	./.	./.	0|0	1|0	1|0	0|0	0|0	0|0	0|0	0|0	1|0
163	18	.	A	C	20	PASS	NS=18;DP=8	GT	0|0	0|0	1|1	1|0	0|0	0|0	0|0	0|0	0|0	0|0	0|0	0|0	0|0	0|0	0|0	0|0	0|0	0|0
163	40	.	G	C	20	PASS	NS=18;DP=8	GT	0|0	0|0	0|0	0|0	0|0	0|0	0|0	0|0	0|0	0|1	0|0	0|0	0|0	0|1	0|0	0|0	0|0	0|1
164	56	.	T	A	20	PASS	NS=14;DP=8	GT	1|1	0|0	0|0	0|1	./.	0|1	0|0	0|1	0|0	0|0	0|1	./.	0|0	./.	0|0	0|0	./.	0|0
164	91	.	A	T	20	PASS	NS=14;DP=8	GT	0|0	0|0	0|0	0|0	./.	0|0	1|0	0|0	1|0	0|0	0|0	./.	0|0	./.	0|0	0|0	./.	0|0
164	109	.	C	T	20	PASS	NS=14;DP=8	GT	0|0	1|0	0|0	0|0	./.	0|0	0|0	0|0	0|0	0|0	0|0	./.	0|0	./.	0|0	0|0	./.	0|0
165	9	.	C	A	20	PASS	NS=15;DP=8	GT	0|0	0|0	0|0	1|1	./.	0|0	0|0	0|0	./.	0|0	0|0	0|0	0|0	0|0	0|0	0|0	./.	0|0
166	24	.	A	C	20	PASS	NS=18;DP=8	GT	0|0	0|0	0|0	0|0	0|0	0|0	0|0	0|0	0|0	0|0	0|0	0|0	0|0	0|0	0|0	0|0	1|0	0|0
170	29	.	G	A	20	PASS	NS=17;DP=8	GT	0|0	0|1	0|0	0|0	1|1	0|1	0|1	0|0	./.	0|0	0|0	0|1	1|1	1|1	0|0	0|0	0|0	1|1
170	82	.	G	T	20	PASS	NS=17;DP=8	GT	0|0	0|0	0|0	0|0	0|0	0|0	0|0	0|0	./.	0|0	0|0	0|0	0|1	0|0	0|0	0|0	0|0	0|0
170	103	.	C	T	20	PASS	NS=17;DP=8	GT	0|0	1|0	0|0	0|0	0|0	1|0	0|0	0|0	./.	0|0	0|0	0|0	1|0	1|1	0|0	1|0	1|1	1|1
171	6	.	C	G	20	PASS	NS=15;DP=8	GT	1|0	0|0	0|0	0|0	0|0	./.	0|0	0|0	0|0	0|0	0|0	0|0	./.	0|0	0|0	./.	0|0	0|0
171	32	.	T	C	20	PASS	NS=15;DP=8	GT	0|0	0|0	0|0	0|0	0|0	./.	0|0	0|0	0|0	0|0	0|1	0|1	./.	0|0	0|0	./.	0|0	0|0
171	37	.	A	G	20	PASS	NS=15;DP=8	GT	0|0	0|0	0|0	0|0	0|0	./.	0|0	0|0	0|0	1|1	0|0	0|0	./.	0|0	0|0	./.	0|0	0|0
171	64	.	G	T	20	PASS	NS=15;DP=8	GT	./.	0|1	0|0	1|1	1|1	./.	./.	./.	0|1	./.	1|1	0|1	./.	./.	0|0	./.	./.	0|0
171	65	.	G	C	20	PASS	NS=15;DP=8	GT	./.	0|1	0|0	1|1	1|1	./.	./.	./.	0|1	./.	1|1	0|1	./.	./.	0|0	./.	./.	0|0
173	83	.	G	A	20	PASS	NS=18;DP=8	GT	0|1	0|0	0|0	0|0	0|0	1|1	1|1	0|1	0|1	0|1	0|1	0|1	0|0	0|0	0|0	0|0	0|0	0|0
174	2	.	G	A	20	PASS	NS=18;DP=8	GT	0|0	0|0	0|0	0|0	0|0	0|0	0|0	0|0	0|0	0|0	0|0	0|0	0|0	0|0	0|0	0|0	0|0	1|1
174	6	.	T	A	20	PASS	NS=18;DP=8	GT	0|0	0|0	0|0	1|1	0|0	0|0	0|0	0|0	0|0	1|1	0|0	0|0	1|1	0|0	0|0	0|0	0|0	0|0
174	9	.	C	G	20	PASS	NS=18;DP=8	GT	0|0	0|0	0|0	0|0	0|0	0|0	0|0	1|1	0|0	0|0	0|0	0|0	0|0	0|0	0|0	0|0	0|0	0|0
174	18	.	A	T	20	PASS	NS=18;DP=8	GT	0|0	1|1	0|0	1|1	1|1	0|0	1|1	1|1	0|0	1|1	0|0	0|0	1|1	1|1	0|0	0|0	0|0	1|1
174	27	.	A	G	20	PASS	NS=18;DP=8	GT	0|0	1|1	0|0	1|1	1|1	0|0	1|1	1|1	0|0	1|1	0|0	0|0	1|1	1|1	0|0	0|0	0|0	1|1
174	36	.	G	T	20	PASS	NS=18;DP=8	GT	0|0	1|1	0|0	0|0	0|0	0|0	0|0	0|0	0|0	0|0	0|0	0|0	0|0	1|1	0|0	0|0	0|0	0|0
174	44	.	A	T	20	PASS	NS=18;DP=8	GT	0|0	1|1	0|0	0|0	0|0	0|0	0|0	0|0	0|0	0|0	0|0	0|0	0|0	1|1	0|0	0|0	0|0	0|0
174	48	.	G	T	20	PASS	NS=18;DP=8	GT	0|0	1|1	0|0	1|1	1|1	0|0	1|1	1|1	0|0	1|1	0|0	0|0	1|1	1|1	0|0	0|0	0|0	1|1
174	58	.	G	C	20	PASS	NS=18;DP=8	GT	0|0	1|1	0|0	1|1	1|1	0|0	1|1	1|1	0|0	1|1	0|0	0|0	1|1	1|1	0|0	0|0	0|0	1|1
174	71	.	T	C	20	PASS	NS=18;DP=8	GT	0|0	0|0	0|0	1|1	0|0	0|0	0|0	0|0	0|0	1|1	0|0	0|0	1|1	0|0	0|0	0|0	0|0	0|0
175	41	.	G	T	20	PASS	NS=17;DP=8	GT	0|0	0|0	0|1	0|1	0|1	0|1	0|0	0|0	0|0	0|0	0|0	0|0	0|0	0|0	0|0	0|0	./.	0|0
175	43	.	A	T	20	PASS	NS=17;DP=8	GT	0|0	0|0	0|0	0|0	0|0	0|0	0|0	0|0	0|0	0|0	0|0	0|0	1|0	1|0	0|0	0|0	./.	1|0
175	72	.	G	A	20	PASS	NS=17;DP=8	GT	0|0	0|0	0|0	0|0	0|0	0|0	0|0	0|0	0|0	0|0	0|0	0|0	0|0	0|0	0|0	0|0	./.	0|1
176	19	.	T	A	20	PASS	NS=16;DP=8	GT	0|0	0|1	0|0	0|0	0|0	0|0	0|0	./.	./.	0|0	0|0	0|0	0|0	0|0	0|0	0|0	0|1	0|0
178	123	.	A	T	20	PASS	NS=16;DP=8	GT	1|1	0|0	0|0	1|0	1|1	0|0	0|0	0|0	0|0	0|0	0|0	0|0	0|0	./.	0|0	0|0	0|0	./.
178	133	.	C	A	20	PASS	NS=16;DP=8	GT	1|1	0|0	0|0	0|1	1|1	0|0	0|0	0|0	0|0	0|0	0|0	0|0	0|0	./.	0|0	0|0	0|0	./.
179	32	.	A	T	20	PASS	NS=18;DP=8	GT	0|0	0|0	0|0	1|0	0|0	0|0	0|0	0|0	0|0	0|0	0|0	0|0	0|0	0|0	0|0	0|0	0|0	0|0
179	72	.	G	T	20	PASS	NS=18;DP=8	GT	0|0	0|0	0|0	0|1	0|0	0|1	0|0	0|0	0|0	0|0	0|0	0|0	0|0	0|0	0|1	0|0	0|1	0|0
179	159	.	C	T	20	PASS	NS=18;DP=8	GT	0|0	0|0	0|0	0|0	0|0	0|0	0|0	0|0	0|0	0|0	0|0	1|0	0|0	0|0	0|0	0|0	0|0	0|0
180	1	.	A	C	20	PASS	NS=18;DP=8	GT	0|0	./.	0|0	./.	0|0	0|0	1|0	1|0	0|0	0|0	0|0	0|0	0|0	0|0	./.	0|0	0|0	0|0
180	15	.	G	T	20	PASS	NS=18;DP=8	GT	0|0	0|0	0|0	0|0	0|0	0|0	0|0	0|0	0|0	0|1	0|0	0|0	0|0	0|0	0|0	0|0	0|0	0|0
180	45	.	A	G	20	PASS	NS=18;DP=8	GT	0|0	0|0	0|0	1|0	0|0	0|0	0|0	0|0	0|0	0|0	0|0	0|0	0|0	0|0	0|0	0|0	0|0	0|0
180	55	.	G	A	20	PASS	NS=18;DP=8	GT	0|0	0|0	0|0	0|1	0|0	0|1	0|0	0|0	0|0	0|1	0|0	0|0	0|0	0|0	0|0	0|0	0|0	0|0
180	64	.	G	A	20	PASS	NS=18;DP=8	GT	0|0	0|0	0|0	0|0	0|0	0|0	0|0	0|0	0|0	0|0	0|0	0|0	0|0	0|0	0|0	0|1	0|0	0|0
183	67	.	T	A	20	PASS	NS=17;DP=8	GT	0|0	0|0	0|0	0|0	./.	0|0	0|0	0|0	0|0	0|0	0|0	0|0	0|0	0|1	0|1	0|1	0|1	0|1
183	83	.	G	C	20	PASS	NS=17;DP=8	GT	0|1	0|0	0|0	0|0	./.	0|0	0|1	1|1	0|1	0|0	1|1	0|1	0|0	0|0	0|1	0|1	0|0	0|0
184	37	.	G	T	20	PASS	NS=16;DP=8	GT	0|0	0|0	0|0	0|1	./.	./.	0|0	0|0	./.	0|1	0|0	0|0	0|0	0|0	0|0	0|1	0|0	0|0
186	30	.	A	T	20	PASS	NS=17;DP=8	GT	0|0	1|0	0|0	0|0	0|0	0|0	0|0	0|0	./.	0|0	0|0	0|0	0|0	0|0	0|0	0|0	0|0	0|0
187	14	.	T	A	20	PASS	NS=17;DP=8	GT	0|0	0|0	0|0	0|1	./.	0|0	0|0	0|0	0|0	0|0	0|0	0|0	0|1	0|1	0|0	0|1	0|0	0|0
187	30	.	G	A	20	PASS	NS=17;DP=8	GT	0|1	0|1	1|1	./.	./.	0|1	0|0	0|0	./.	1|1	0|1	0|1	0|0	0|0	1|1	1|1	./.	0|0
189	5	.	C	A	20	PASS	NS=14;DP=8	GT	0|0	0|0	0|0	0|0	./.	0|0	0|0	0|0	./.	0|0	./.	0|0	0|0	./.	0|0	0|0	0|0	0|1
189	6	.	C	A	20	PASS	NS=14;DP=8	GT	0|0	0|0	0|0	0|0	./.	0|0	0|0	0|0	./.	0|0	./.	0|0	0|0	./.	0|0	0|0	0|0	0|1
189	27	.	G	C	20	PASS	NS=14;DP=8	GT	1|1	0|0	0|0	0|0	./.	0|0	0|0	1|1	./.	0|0	./.	0|0	0|0	./.	0|0	0|0	0|0	0|0
189	49	.	A	G	20	PASS	NS=14;DP=8	GT	1|1	0|0	0|0	0|0	./.	0|0	0|0	1|1	./.	0|0	./.	0|0	0|0	./.	0|0	0|0	0|0	0|0
189	64	.	C	A	20	PASS	NS=14;DP=8	GT	0|0	0|0	0|1	0|0	./.	1|1	0|0	0|0	./.	0|0	./.	0|1	0|0	./.	0|0	0|0	0|0	0|0
189	90	.	C	T	20	PASS	NS=14;DP=8	GT	0|0	0|0	0|0	1|0	./.	0|0	0|0	0|0	./.	1|1	./.	0|0	0|0	./.	1|0	0|0	0|0	1|0
189	99	.	C	T	20	PASS	NS=14;DP=8	GT	0|0	0|0	0|0	0|0	./.	0|0	0|0	0|0	./.	0|0	./.	1|0	0|0	./.	0|0	0|0	0|0	0|0
191	118	.	G	A	20	PASS	NS=15;DP=8	GT	0|0	0|0	1|1	0|0	0|0	1|1	0|0	./.	./.	0|1	0|0	0|0	0|0	0|0	0|0	0|0	./.	0|0
193	47	.	A	G	20	PASS	NS=14;DP=8	GT	./.	0|0	1|0	0|0	./.	0|0	0|0	0|0	0|0	0|0	0|0	0|0	0|0	0|0	./.	./.	0|0	0|0
193	54	.	T	A	20	PASS	NS=14;DP=8	GT	./.	0|0	0|0	0|0	./.	0|0	0|0	0|1	0|0	0|1	0|1	0|0	0|0	0|0	./.	./.	0|0	0|0
193	98	.	G	A	20	PASS	NS=14;DP=8	GT	./.	1|1	0|0	0|1	./.	1|1	0|0	0|0	0|0	0|0	0|0	0|0	0|0	0|0	./.	./.	0|0	0|0
194	41	.	A	G	20	PASS	NS=18;DP=8	GT	0|0	0|0	./.	0|0	0|0	0|0	0|0	0|0	0|0	0|0	0|0	./.	1|1	0|0	0|0	0|0	./.	1|0
196	22	.	A	T	20	PASS	NS=17;DP=8	GT	1|0	0|0	0|0	0|0	0|0	0|0	./.	0|0	0|0	0|0	0|0	0|0	0|0	1|0	0|0	0|0	0|0	1|0
198	11	.	C	T	20	PASS	NS=15;DP=8	GT	1|1	0|0	0|0	1|1	./.	0|0	0|0	0|0	0|0	0|0	1|0	0|0	./.	0|0	0|0	0|0	0|0	./.
198	36	.	A	T	20	PASS	NS=15;DP=8	GT	0|0	0|0	0|0	0|0	./.	0|0	0|0	1|0	0|0	0|0	0|0	0|0	./.	0|0	1|1	0|0	0|0	./.
198	61	.	G	T	20	PASS	NS=15;DP=8	GT	0|0	0|0	0|1	0|0	./.	0|0	0|0	0|0	0|1	1|1	0|1	0|0	./.	0|0	0|0	1|1	./.	./.
199	25	.	C	T	20	PASS	NS=18;DP=8	GT	1|0	0|0	0|0	0|0	0|0	0|0	0|0	0|0	0|0	0|0	0|0	0|0	0|0	0|0	0|0	0|0	0|0	0|0
200	16	.	T	C	20	PASS	NS=15;DP=8	GT	./.	0|0	./.	./.	0|0	0|1	0|0	0|0	0|0	0|0	0|0	0|0	0|0	./.	0|0	0|0	0|0	0|0
200	63	.	A	G	20	PASS	NS=15;DP=8	GT	./.	0|0	./.	1|1	1|0	1|0	0|0	0|0	0|0	0|0	0|0	0|0	0|0	./.	0|0	0|0	0|0	0|0
200	76	.	T	A	20	PASS	NS=15;DP=8	GT	./.	0|0	./.	0|0	0|0	0|1	0|0	0|0	0|0	0|0	0|0	0|0	0|0	./.	0|0	0|0	0|0	0|0
201	27	.	C	T	20	PASS	NS=18;DP=8	GT	1|0	1|1	1|1	1|0	0|0	0|0	0|0	0|0	1|0	1|1	0|0	1|0	0|0	0|0	0|0	1|0	1|1	0|0
201	84	.	C	A	20	PASS	NS=18;DP=8	GT	0|0	0|0	0|0	0|0	0|1	0|0	0|0	0|0	0|0	0|0	0|0	0|0	0|0	0|0	0|0	0|0	0|0	0|0
202	8	.	C	T	20	PASS	NS=14;DP=8	GT	1|1	./.	1|0	./.	./.	./.	0|0	0|0	0|0	0|0	0|0	0|0	0|0	0|0	1|0	0|0	1|0	0|0
202	15	.	T	C	20	PASS	NS=14;DP=8	GT	0|0	./.	0|0	./.	./.	./.	1|1	1|1	0|0	1|1	1|1	0|0	0|0	0|0	0|0	0|0	0|0	0|0
202	23	.	G	A	20	PASS	NS=14;DP=8	GT	0|0	./.	0|0	./.	./.	./.	0|0	0|0	0|0	0|0	0|0	0|1	1|1	1|1	0|0	0|0	0|0	1|1
202	45	.	T	C	20	PASS	NS=14;DP=8	GT	0|1	./.	0|0	./.	./.	./.	./.	./.	0|0	./.	./.	0|1	0|1	0|0	0|0	0|0	0|0	0|0
202	46	.	C	T	20	PASS	NS=14;DP=8	GT	1|0	./.	0|0	./.	./.	./.	./.	./.	1|1	./.	./.	1|0	1|0	0|0	0|0	./.	1|1	0|0
202	49	.	T	C	20	PASS	NS=14;DP=8	GT	./.	./.	./.	./.	./.	./.	./.	./.	1|1	./.	./.	0|1	0|0	0|0	./.	./.	1|1	0|0
202	50	.	T	C	20	PASS	NS=14;DP=8	GT	0|0	./.	0|0	./.	./.	./.	1|1	1|1	0|0	1|1	1|1	0|0	0|0	0|0	0|0	0|0	0|0	0|0
202	66	.	T	A	20	PASS	NS=14;DP=8	GT	0|0	./.	0|0	./.	./.	./.	0|0	0|0	0|0	0|0	0|0	0|1	1|1	1|1	0|0	0|0	0|0	1|1
203	59	.	C	G	20	PASS	NS=18;DP=8	GT	1|0	0|0	1|1	1|0	1|1	1|0	1|1	1|0	1|0	0|0	1|1	1|1	0|0	0|0	0|0	0|0	1|0	0|0
203	66	.	A	G	20	PASS	NS=18;DP=8	GT	1|0	0|0	1|1	1|0	1|1	1|0	1|1	1|0	1|0	0|0	1|1	1|1	0|0	0|0	0|0	0|0	1|0	0|0
205	81	.	A	T	20	PASS	NS=16;DP=8	GT	0|0	0|0	0|0	0|0	0|0	0|0	0|0	0|0	0|0	0|0	1|0	0|0	0|0	./.	0|0	0|0	./.	0|0
205	138	.	C	G	20	PASS	NS=16;DP=8	GT	0|0	0|0	0|0	0|0	0|0	0|0	0|0	0|0	0|0	0|0	0|0	1|0	0|0	./.	0|0	0|0	./.	0|0
206	9	.	C	T	20	PASS	NS=16;DP=8	GT	1|1	1|0	0|0	./.	1|1	./.	1|0	1|0	0|0	0|0	0|0	0|0	0|0	0|0	0|0	0|0	0|0	0|0
206	19	.	C	T	20	PASS	NS=16;DP=8	GT	0|0	0|0	0|0	./.	0|0	./.	0|0	0|0	0|0	0|0	0|0	0|0	0|0	0|0	0|0	0|0	1|0	0|0
206	52	.	A	C	20	PASS	NS=16;DP=8	GT	1|1	0|0	0|0	./.	1|1	./.	0|0	0|0	0|0	0|0	0|0	0|0	0|0	0|0	0|0	0|0	0|0	0|0
206	57	.	A	C	20	PASS	NS=16;DP=8	GT	1|1	0|0	0|0	./.	1|1	./.	0|0	0|0	0|0	0|0	0|0	0|0	0|0	0|0	0|0	0|0	0|0	0|0
206	61	.	C	T	20	PASS	NS=16;DP=8	GT	1|1	0|0	0|0	./.	1|1	./.	0|0	0|0	0|0	0|0	0|0	0|0	0|0	0|0	0|0	0|0	0|0	0|0
206	63	.	T	A	20	PASS	NS=16;DP=8	GT	1|1	0|0	0|0	./.	1|1	./.	0|0	0|0	0|0	0|0	0|0	0|0	0|0	0|0	0|0	0|0	0|0	0|0
206	68	.	C	T	20	PASS	NS=16;DP=8	GT	1|1	0|0	0|0	./.	1|1	./.	0|0	0|0	0|0	0|0	0|0	0|0	0|0	0|0	0|0	0|0	0|0	0|0
206	76	.	G	A	20	PASS	NS=16;DP=8	GT	0|0	0|0	0|0	./.	0|0	./.	0|0	0|0	0|1	0|0	0|1	0|0	0|0	0|0	0|1	0|1	0|0	0|0
207	20	.	C	A	20	PASS	NS=17;DP=8	GT	0|0	0|0	0|0	0|0	0|0	0|0	0|0	0|0	0|0	0|1	0|1	0|0	0|0	0|0	./.	0|0	0|0	0|0
207	73	.	A	T	20	PASS	NS=17;DP=8	GT	0|0	1|0	0|0	0|0	0|0	0|0	0|0	0|0	0|0	0|0	0|0	0|0	0|0	0|0	./.	0|0	0|0	0|0
207	82	.	T	A	20	PASS	NS=17;DP=8	GT	0|0	0|0	0|0	0|0	0|0	0|0	0|0	0|0	0|0	0|0	0|0	0|0	0|0	0|0	./.	0|1	0|1	0|0
212	12	.	G	A	20	PASS	NS=18;DP=8	GT	0|0	0|0	0|0	0|0	0|0	0|0	0|0	0|1	0|0	0|0	0|0	0|0	0|1	0|0	0|1	0|1	0|1	0|0
212	39	.	C	G	20	PASS	NS=18;DP=8	GT	1|1	0|0	0|0	1|1	0|0	0|0	0|0	0|0	1|0	0|0	0|0	0|0	0|0	0|0	0|0	0|0	0|0	0|0
212	56	.	C	T	20	PASS	NS=18;DP=8	GT	1|1	0|0	0|0	1|1	0|0	0|0	0|0	0|0	1|0	0|0	0|0	0|0	0|0	0|0	0|0	0|0	0|0	0|0
212	81	.	G	A	20	PASS	NS=18;DP=8	GT	0|0	0|0	0|0	0|0	0|0	0|0	0|0	0|0	0|0	0|0	0|0	0|0	0|1	0|0	0|0	0|0	0|0	0|0
212	89	.	G	T	20	PASS	NS=18;DP=8	GT	0|0	0|0	0|0	0|0	0|0	0|0	0|0	0|1	0|0	0|0	0|0	0|0	0|1	0|0	0|1	0|1	0|1	0|0
212	98	.	G	A	20	PASS	NS=18;DP=8	GT	0|0	0|0	0|0	0|0	0|0	0|0	0|1	0|0	0|0	0|0	0|1	0|0	0|0	0|0	0|0	0|0	0|0	0|0
214	8	.	G	A	20	PASS	NS=18;DP=8	GT	0|0	0|0	0|0	0|0	0|0	0|0	0|0	0|0	0|0	1|1	0|0	0|0	0|0	0|0	0|0	0|0	0|0	0|0
216	46	.	G	A	20	PASS	NS=18;DP=8	GT	0|0	0|0	0|0	0|1	0|0	0|0	0|0	0|0	0|0	0|0	0|0	0|0	0|0	0|0	0|0	0|0	0|0	0|0
217	12	.	A	T	20	PASS	NS=16;DP=8	GT	1|0	0|0	1|0	0|0	0|0	0|0	0|0	./.	./.	0|0	0|0	0|0	0|0	0|0	0|0	0|0	0|0	0|0
217	38	.	G	A	20	PASS	NS=16;DP=8	GT	0|0	0|0	0|0	0|0	0|0	0|0	0|0	./.	./.	0|0	0|1	1|1	0|0	0|0	0|0	0|0	0|0	0|0
217	87	.	G	A	20	PASS	NS=16;DP=8	GT	0|0	1|1	0|0	1|1	0|0	0|0	1|1	./.	./.	0|0	0|0	0|0	0|0	1|1	0|0	1|1	0|0	0|0
218	40	.	T	C	20	PASS	NS=17;DP=8	GT	0|0	0|0	0|0	0|0	0|0	0|0	0|0	./.	0|0	0|0	0|0	0|0	0|0	0|0	0|1	0|1	0|0	0|0
219	106	.	G	T	20	PASS	NS=18;DP=8	GT	0|0	0|0	0|0	0|0	0|0	0|0	0|0	0|0	0|0	0|0	0|0	0|0	0|0	0|0	0|0	0|0	0|1	0|1
220	62	.	A	G	20	PASS	NS=15;DP=8	GT	0|0	0|0	0|0	0|0	./.	0|0	0|0	./.	./.	0|0	0|0	0|0	0|0	0|0	1|0	1|0	0|0	0|0
220	83	.	T	A	20	PASS	NS=15;DP=8	GT	0|0	0|0	0|0	0|0	./.	0|0	0|0	./.	./.	0|0	0|0	0|0	0|0	0|0	0|1	0|0	0|0	0|0
221	34	.	T	C	20	PASS	NS=17;DP=8	GT	0|0	0|0	0|0	0|0	0|0	0|0	./.	0|1	0|0	0|1	0|0	0|0	0|0	0|0	0|1	0|1	0|1	0|0
223	11	.	C	T	20	PASS	NS=14;DP=8	GT	0|0	0|0	0|0	./.	./.	0|0	1|0	1|0	1|0	0|0	0|0	./.	1|0	0|0	1|0	1|0	0|0	./.
223	28	.	A	T	20	PASS	NS=14;DP=8	GT	0|0	0|0	0|0	./.	./.	0|0	0|0	0|0	0|0	0|0	0|0	./.	1|0	0|0	0|0	0|0	0|0	./.
223	29	.	T	G	20	PASS	NS=14;DP=8	GT	0|0	0|0	0|0	./.	./.	0|0	0|0	0|0	0|0	0|0	0|0	./.	1|0	0|0	0|0	0|0	0|0	./.
223	31	.	T	A	20	PASS	NS=14;DP=8	GT	0|0	0|0	0|0	./.	./.	0|0	0|0	0|0	0|0	0|0	0|0	./.	0|1	0|0	0|0	0|0	0|0	./.
223	33	.	T	C	20	PASS	NS=14;DP=8	GT	0|0	1|1	1|1	./.	./.	0|0	0|0	0|0	0|0	0|0	0|0	./.	0|0	0|0	0|0	0|0	0|0	./.
223	34	.	A	T	20	PASS	NS=14;DP=8	GT	0|0	./.	./.	./.	./.	0|0	0|0	0|0	0|0	0|0	0|0	./.	1|0	0|0	0|0	0|0	0|0	./.
224	24	.	A	G	20	PASS	NS=18;DP=8	GT	0|0	0|0	0|0	1|0	0|0	0|0	0|0	0|0	0|0	0|0	0|0	0|0	0|0	0|0	0|0	0|0	0|0	0|0
224	50	.	C	A	20	PASS	NS=18;DP=8	GT	0|1	0|0	0|1	0|1	1|1	0|0	0|0	0|0	0|0	0|0	0|0	0|0	0|1	1|1	0|1	0|1	1|1	1|1
226	16	.	C	T	20	PASS	NS=17;DP=8	GT	0|0	0|0	0|0	./.	1|0	0|0	0|0	0|0	0|0	0|0	0|0	0|0	0|0	0|0	0|0	0|0	0|0	0|0
226	32	.	G	A	20	PASS	NS=17;DP=8	GT	0|0	0|0	0|0	./.	0|0	0|0	0|0	0|0	0|0	0|0	0|0	0|0	0|0	0|0	0|0	0|0	0|1	0|0
226	111	.	A	C	20	PASS	NS=17;DP=8	GT	0|0	1|1	1|1	./.	0|0	1|1	1|0	./.	./.	1|0	0|0	1|0	0|0	0|0	0|0	0|0	0|0	0|0
227	26	.	G	T	20	PASS	NS=16;DP=8	GT	0|0	0|0	0|0	0|0	./.	0|1	0|0	0|0	0|0	0|0	0|0	0|0	0|0	0|0	0|0	0|0	./.	0|0
228	54	.	T	A	20	PASS	NS=17;DP=8	GT	0|0	0|0	0|0	0|0	0|0	0|0	0|0	1|1	1|1	0|0	0|0	0|0	0|0	./.	0|0	0|0	0|0	0|0
228	57	.	G	T	20	PASS	NS=17;DP=8	GT	0|0	0|0	0|0	0|0	0|0	0|0	0|0	0|0	0|0	1|1	0|1	1|1	0|0	./.	0|0	1|1	0|0	0|1
229	8	.	T	C	20	PASS	NS=18;DP=8	GT	0|0	0|0	0|0	0|0	0|0	0|0	0|0	0|0	0|0	0|0	0|0	0|1	0|0	0|0	0|0	0|0	0|0	0|0
229	33	.	G	A	20	PASS	NS=18;DP=8	GT	0|0	0|0	0|0	0|0	0|0	0|0	0|0	0|0	0|0	0|0	0|0	0|1	0|0	0|0	0|0	0|0	0|0	0|0
230	16	.	G	A	20	PASS	NS=17;DP=8	GT	0|0	0|0	0|0	0|0	0|0	0|0	0|0	0|0	0|0	0|1	0|0	0|0	0|0	0|0	0|0	0|0	0|0	./.
230	23	.	A	T	20	PASS	NS=17;DP=8	GT	0|0	0|0	0|0	0|0	0|0	0|0	0|0	0|0	0|0	1|0	0|0	0|0	0|0	0|0	1|0	0|0	0|0	./.
230	24	.	C	A	20	PASS	NS=17;DP=8	GT	0|0	0|0	0|0	0|0	0|0	0|0	0|0	0|0	0|0	0|1	0|0	0|0	0|0	0|0	0|1	0|0	0|0	./.
230	25	.	G	A	20	PASS	NS=17;DP=8	GT	0|0	0|0	0|0	0|0	0|0	0|0	0|0	0|0	0|0	0|1	0|0	0|0	0|0	0|0	0|1	0|0	0|0	./.
230	46	.	A	T	20	PASS	NS=17;DP=8	GT	0|0	0|0	1|0	0|0	0|0	0|0	0|0	0|0	0|0	0|0	0|0	0|0	0|0	0|0	0|0	0|0	0|0	./.
231	89	.	T	G	20	PASS	NS=17;DP=8	GT	1|1	1|1	1|0	1|1	1|1	0|0	0|0	0|0	./.	0|0	0|0	0|0	0|0	0|0	0|0	0|0	0|0	0|0
233	120	.	A	C	20	PASS	NS=18;DP=8	GT	0|0	1|0	0|0	1|0	0|0	0|0	0|0	1|0	0|0	0|0	1|0	1|0	1|1	1|1	1|1	1|1	1|1	1|1
233	138	.	C	T	20	PASS	NS=18;DP=8	GT	0|0	0|0	0|0	0|0	0|0	0|0	0|0	0|0	0|0	0|0	0|0	0|0	1|1	1|1	1|1	1|1	0|0	1|1
238	40	.	A	T	20	PASS	NS=18;DP=8	GT	0|0	0|0	0|0	0|0	0|0	0|0	0|0	1|1	0|0	0|0	1|1	1|1	0|0	0|0	0|0	0|0	1|1	1|1
238	41	.	A	C	20	PASS	NS=18;DP=8	GT	./.	1|1	./.	./.	./.	./.	./.	0|0	./.	./.	0|0	0|0	./.	./.	./.	./.	0|0	0|0
238	70	.	A	T	20	PASS	NS=18;DP=8	GT	0|0	0|0	0|0	1|0	0|0	0|0	0|0	0|0	0|0	0|0	0|0	0|0	0|0	0|0	0|0	0|0	0|0	0|0
240	17	.	G	A	20	PASS	NS=18;DP=8	GT	0|0	0|0	0|0	0|0	0|0	0|0	0|0	0|0	0|0	0|0	0|0	0|0	0|0	0|0	1|1	0|1	0|0	0|0
240	19	.	G	T	20	PASS	NS=18;DP=8	GT	0|1	0|0	0|0	0|1	0|0	0|0	0|0	0|0	0|0	0|0	0|0	0|0	0|0	0|0	0|0	0|0	0|0	0|0
240	27	.	T	C	20	PASS	NS=18;DP=8	GT	0|0	0|0	0|0	0|0	0|0	0|0	0|1	0|0	0|1	0|0	0|0	0|0	0|0	0|0	0|0	0|0	0|0	0|0
242	44	.	G	A	20	PASS	NS=18;DP=8	GT	0|0	0|0	0|0	0|0	0|0	0|0	1|1	1|1	0|1	0|0	0|0	0|0	0|0	0|0	0|0	0|0	0|0	0|0
243	44	.	G	A	20	PASS	NS=18;DP=8	GT	0|0	0|0	0|0	0|1	0|1	0|0	0|0	0|0	0|0	0|0	0|0	0|0	0|0	0|0	0|0	0|1	0|1	0|1
244	17	.	T	C	20	PASS	NS=17;DP=8	GT	0|0	0|0	0|0	0|0	./.	0|0	0|0	0|0	0|0	0|0	0|0	0|0	1|1	0|0	0|1	0|1	0|0	0|1
244	51	.	C	A	20	PASS	NS=17;DP=8	GT	0|0	0|0	0|0	0|0	./.	0|0	0|0	0|0	0|0	0|1	0|0	0|0	0|0	0|0	0|0	0|0	0|0	0|0
244	61	.	T	C	20	PASS	NS=17;DP=8	GT	0|0	0|0	0|0	0|0	./.	0|1	0|0	0|1	0|0	0|1	0|1	0|0	0|0	0|0	0|0	0|0	0|0	0|0
244	75	.	T	C	20	PASS	NS=17;DP=8	GT	0|0	0|0	0|0	0|0	./.	0|1	1|1	1|1	1|1	0|1	1|1	1|1	0|0	0|0	0|0	0|0	0|0	0|0
244	110	.	G	C	20	PASS	NS=17;DP=8	GT	0|0	0|0	0|0	0|0	./.	0|1	0|0	0|1	0|0	0|1	0|1	0|0	0|0	0|0	0|0	0|0	0|0	0|0
246	7	.	C	G	20	PASS	NS=18;DP=8	GT	1|0	0|0	./.	0|0	./.	./.	./.	1|0	0|0	0|0	0|0	./.	0|0	0|0	0|0	0|0	0|0	0|0
246	8	.	A	G	20	PASS	NS=18;DP=8	GT	0|0	1|0	1|1	0|0	1|1	1|1	1|1	0|0	0|0	0|0	0|0	1|1	0|0	0|0	0|0	0|0	0|0	0|0
246	14	.	A	C	20	PASS	NS=18;DP=8	GT	0|0	1|0	1|0	0|0	1|0	1|1	0|0	0|0	0|0	0|0	0|0	1|0	0|0	0|0	0|0	0|0	0|0	0|0
248	28	.	T	G	20	PASS	NS=18;DP=8	GT	0|0	0|0	1|0	1|1	0|0	0|0	0|0	0|0	0|0	0|0	1|0	1|0	0|0	0|0	0|0	0|0	0|0	0|0
248	50	.	A	C	20	PASS	NS=18;DP=8	GT	0|0	0|0	1|0	1|1	0|0	0|0	0|0	0|0	0|0	0|0	1|0	1|0	0|0	0|0	0|0	0|0	0|0	0|0
249	35	.	A	C	20	PASS	NS=18;DP=8	GT	0|0	0|0	0|0	0|0	1|0	1|0	0|0	0|0	0|0	1|0	0|0	0|0	0|0	0|0	0|0	0|0	0|0	0|0
253	19	.	G	A	20	PASS	NS=18;DP=8	GT	0|1	0|0	0|1	0|0	0|0	0|0	0|0	0|0	0|0	0|0	0|0	0|1	0|0	0|0	0|0	0|0	0|0	0|0
254	28	.	T	C	20	PASS	NS=15;DP=8	GT	./.	1|1	1|1	./.	./.	0|0	0|0	./.	./.	0|1	0|0	0|1	0|0	0|0	0|0	0|0	0|0	0|0
255	20	.	C	A	20	PASS	NS=15;DP=8	GT	0|1	0|0	0|0	0|1	./.	0|0	1|1	./.	0|0	1|1	0|1	0|1	0|0	0|0	0|0	0|0	./.	0|0
255	30	.	C	G	20	PASS	NS=15;DP=8	GT	0|0	0|0	0|0	0|0	./.	0|0	0|0	./.	1|1	0|0	0|0	0|0	0|0	0|0	0|0	0|0	./.	0|0
255	32	.	T	A,C	20	PASS	NS=15;DP=8	GT	0|2	0|0	0|0	0|2	./.	0|0	2|2	./.	1|1	2|2	0|2	0|2	0|0	0|0	0|0	0|0	./.	0|0
255	33	.	A	T	20	PASS	NS=15;DP=8	GT	0|0	0|0	0|0	0|0	./.	0|0	0|0	./.	1|0	0|0	0|0	0|0	0|0	0|0	0|0	0|0	./.	0|0
255	41	.	G	A	20	PASS	NS=15;DP=8	GT	0|0	0|0	0|0	0|0	./.	0|0	0|0	./.	./.	0|0	0|0	0|0	0|1	0|0	0|0	0|0	./.	0|0
255	53	.	C	G	20	PASS	NS=15;DP=8	GT	1|0	0|0	0|0	1|0	./.	0|0	1|1	./.	./.	1|1	1|0	1|0	0|0	0|0	0|0	0|0	./.	0|0
255	56	.	A	C	20	PASS	NS=15;DP=8	GT	1|0	0|0	0|0	1|0	./.	0|0	1|1	./.	./.	1|1	1|0	1|0	0|0	0|0	0|0	0|0	./.	0|0
258	28	.	G	T	20	PASS	NS=15;DP=8	GT	0|0	0|0	0|0	0|0	0|0	0|0	0|0	0|0	./.	0|0	0|0	0|0	0|1	./.	0|0	0|0	0|0	./.
259	123	.	A	G	20	PASS	NS=16;DP=8	GT	0|0	0|0	0|0	0|0	./.	0|0	1|0	0|0	0|0	0|0	0|0	1|0	0|0	./.	0|0	0|0	0|0	0|0
259	129	.	T	C	20	PASS	NS=16;DP=8	GT	0|0	1|1	0|0	0|0	./.	0|0	0|0	0|0	0|0	0|0	0|0	0|0	0|0	./.	0|0	0|0	0|0	0|0
264	32	.	C	A	20	PASS	NS=17;DP=8	GT	./.	0|1	1|1	0|0	./.	1|1	0|0	0|1	0|0	0|0	0|1	0|1	0|1	0|1	0|0	0|0	0|0	0|0
265	85	.	T	C	20	PASS	NS=14;DP=8	GT	0|0	0|0	0|0	0|0	1|1	0|1	./.	0|1	./.	1|1	./.	0|1	0|1	./.	0|0	0|0	0|0	0|1
266	13	.	C	T	20	PASS	NS=18;DP=8	GT	0|0	1|1	1|1	1|1	1|0	0|0	1|1	0|0	1|1	0|0	1|0	1|1	0|0	0|0	0|0	1|0	1|0	0|0
266	16	.	C	T	20	PASS	NS=18;DP=8	GT	1|1	0|0	0|0	0|0	0|0	0|0	0|0	1|1	0|0	1|0	0|0	0|0	0|0	0|0	1|1	0|0	0|0	1|1
266	45	.	C	T	20	PASS	NS=18;DP=8	GT	0|0	0|0	0|0	0|0	0|0	0|0	0|0	0|0	0|0	0|0	0|0	1|0	0|0	0|0	0|0	1|0	0|0	0|0
268	82	.	A	T	20	PASS	NS=14;DP=8	GT	0|0	0|0	0|0	0|0	0|0	0|0	./.	0|0	0|0	./.	./.	./.	0|0	0|0	0|0	0|0	0|0	1|0
269	84	.	A	C	20	PASS	NS=16;DP=8	GT	1|0	0|0	1|1	1|0	0|0	1|1	0|0	1|0	./.	1|0	0|0	0|0	0|0	0|0	0|0	0|0	./.	0|0
269	86	.	T	A	20	PASS	NS=16;DP=8	GT	0|1	0|0	1|1	0|1	0|0	1|1	0|0	0|1	./.	0|1	0|0	0|0	0|0	0|0	0|0	0|0	./.	0|0
270	109	.	G	T	20	PASS	NS=18;DP=8	GT	0|0	0|0	0|0	0|0	0|0	0|0	0|0	0|0	0|1	0|0	0|1	0|0	0|0	./.	0|1	0|0	0|0	0|1
271	30	.	G	T	20	PASS	NS=18;DP=8	GT	0|0	0|1	0|0	0|0	0|0	0|0	0|0	0|0	0|0	0|0	0|0	0|0	0|0	0|0	0|0	0|0	0|0	0|0
272	45	.	A	G	20	PASS	NS=18;DP=8	GT	0|0	0|0	0|0	0|0	0|0	0|0	0|0	1|0	1|0	1|1	1|0	0|0	1|0	0|0	0|0	0|0	0|0	1|0
272	51	.	G	T	20	PASS	NS=18;DP=8	GT	0|1	0|0	0|0	0|0	0|0	0|0	0|0	0|0	0|0	0|0	0|0	0|0	0|0	0|0	0|0	0|0	0|0	0|0
272	60	.	G	A	20	PASS	NS=18;DP=8	GT	0|0	0|0	0|0	0|0	0|0	0|0	0|0	0|0	0|1	0|0	0|1	0|0	0|0	0|0	0|0	0|0	0|0	0|0
273	64	.	T	C	20	PASS	NS=18;DP=8	GT	0|0	0|0	0|0	1|1	0|0	0|0	0|0	0|0	0|0	0|0	0|0	0|0	0|0	0|0	0|0	0|0	0|0	0|0
274	4	.	G	T	20	PASS	NS=18;DP=8	GT	0|0	0|0	0|0	0|0	0|0	0|1	0|0	0|0	0|0	./.	0|0	0|0	0|0	0|0	0|0	0|0	0|0	0|0
274	18	.	C	A	20	PASS	NS=18;DP=8	GT	0|0	0|0	0|0	0|0	0|0	0|1	0|0	0|0	0|0	./.	0|0	0|0	0|0	0|0	0|0	0|0	0|0	0|0
274	45	.	C	T	20	PASS	NS=18;DP=8	GT	0|0	0|0	0|0	0|0	0|0	1|0	0|0	0|0	0|0	./.	0|0	0|0	0|0	0|0	0|0	0|0	0|0	0|0
276	45	.	A	C	20	PASS	NS=14;DP=8	GT	0|0	0|0	0|0	1|0	./.	0|0	0|0	./.	./.	1|0	0|0	0|0	0|0	0|0	0|0	0|0	./.	0|0
276	85	.	G	T	20	PASS	NS=14;DP=8	GT	0|0	0|0	0|0	0|0	./.	0|0	1|1	./.	./.	0|1	0|1	0|0	0|0	0|0	0|0	0|0	./.	0|0
279	86	.	A	C	20	PASS	NS=17;DP=8	GT	0|0	0|0	0|0	0|0	./.	0|0	0|0	0|0	0|0	0|0	0|0	1|0	0|0	0|0	0|0	0|0	0|0	0|0
281	46	.	G	A	20	PASS	NS=16;DP=8	GT	0|0	0|0	0|0	0|0	./.	0|0	0|0	./.	0|0	0|0	0|0	0|0	0|1	0|0	0|0	0|0	0|0	0|0
282	25	.	T	A	20	PASS	NS=16;DP=8	GT	0|0	0|0	0|0	0|1	./.	0|0	0|0	0|0	./.	0|0	0|0	0|0	0|0	0|0	0|0	0|0	./.	0|0
282	111	.	T	C	20	PASS	NS=16;DP=8	GT	0|0	0|1	0|0	0|0	0|0	0|0	0|0	0|0	./.	0|0	0|0	0|0	0|0	0|0	0|0	0|0	./.	0|0
283	38	.	G	C	20	PASS	NS=14;DP=8	GT	0|0	0|0	0|0	0|0	0|0	0|0	0|0	./.	./.	1|1	0|0	./.	0|0	0|0	0|0	0|0	./.	0|0
283	67	.	T	C	20	PASS	NS=14;DP=8	GT	0|0	0|0	0|0	0|0	0|1	0|0	0|0	./.	./.	0|0	0|0	./.	0|0	0|0	0|0	0|0	./.	0|0
285	9	.	C	A	20	PASS	NS=15;DP=8	GT	0|1	0|0	0|0	./.	0|0	0|0	./.	0|0	0|0	0|0	0|0	./.	0|0	0|0	0|0	0|0	./.	0|0
285	60	.	T	C	20	PASS	NS=15;DP=8	GT	0|1	1|1	1|1	1|1	1|1	0|0	./.	1|1	1|1	0|0	0|0	./.	0|0	0|0	0|0	0|0	./.	0|0
287	15	.	C	A	20	PASS	NS=15;DP=8	GT	./.	0|0	1|1	1|1	0|1	0|0	0|0	./.	0|0	0|0	0|0	0|0	0|0	0|0	./.	0|0	0|0	0|0
287	16	.	T	G	20	PASS	NS=15;DP=8	GT	./.	0|0	0|0	0|0	0|0	0|0	0|0	./.	0|0	0|0	0|0	0|0	1|1	1|1	./.	1|1	1|1	1|1
289	14	.	A	C	20	PASS	NS=17;DP=8	GT	0|0	1|0	0|0	0|0	1|0	0|0	0|0	0|0	./.	0|0	0|0	0|0	0|0	0|0	0|0	0|0	1|0	0|0
289	88	.	T	C	20	PASS	NS=17;DP=8	GT	0|0	0|0	0|0	0|0	0|0	0|0	0|0	0|0	./.	0|0	0|0	0|0	0|0	0|0	0|0	0|0	0|1	0|0
289	111	.	C	G	20	PASS	NS=17;DP=8	GT	1|0	0|0	0|0	0|0	0|0	0|0	0|0	0|0	./.	0|0	0|0	0|0	0|0	0|0	0|0	0|0	0|0	0|0
290	55	.	G	C	20	PASS	NS=18;DP=8	GT	0|1	0|0	0|0	0|0	0|0	0|0	0|1	0|0	0|1	0|0	0|0	0|0	0|0	0|0	0|0	0|0	0|0	0|0
290	93	.	T	A	20	PASS	NS=18;DP=8	GT	0|1	0|0	0|0	0|0	0|0	0|0	0|1	0|0	0|1	0|0	0|0	0|0	0|0	0|0	0|0	0|0	0|0	0|0
290	112	.	G	A	20	PASS	NS=18;DP=8	GT	0|0	0|0	0|0	0|0	0|0	0|0	0|1	0|0	./.	0|0	0|0	0|0	0|0	0|0	0|0	0|0	0|0	0|0
292	1	.	G	A	20	PASS	NS=17;DP=8	GT	0|1	0|1	./.	0|0	./.	1|1	./.	0|0	0|1	./.	0|1	0|0	0|0	0|0	./.	./.	1|1	0|0
292	2	.	C	T	20	PASS	NS=17;DP=8	GT	1|0	1|0	./.	0|0	./.	1|1	./.	0|0	1|0	./.	1|0	0|0	0|0	0|0	./.	./.	1|1	0|0
292	32	.	T	G	20	PASS	NS=17;DP=8	GT	0|0	1|0	1|0	1|0	./.	0|0	0|0	0|0	0|0	0|0	0|0	0|0	0|0	0|0	./.	0|0	0|0	0|0
292	64	.	C	G	20	PASS	NS=17;DP=8	GT	0|0	0|0	0|0	0|0	0|0	0|0	0|0	1|0	0|0	0|0	0|0	0|0	1|1	1|1	./.	0|0	0|0	1|1
292	66	.	T	A	20	PASS	NS=17;DP=8	GT	0|0	0|1	0|0	0|0	0|0	0|1	0|0	0|0	0|0	0|0	0|0	0|0	0|0	0|0	./.	0|0	0|0	0|0
293	34	.	A	T	20	PASS	NS=16;DP=8	GT	0|0	1|0	0|0	0|0	0|0	1|0	1|1	1|1	./.	0|0	1|1	1|1	0|0	./.	0|0	1|0	1|1	1|1
293	43	.	G	A	20	PASS	NS=16;DP=8	GT	0|0	0|0	0|0	0|0	0|0	0|0	0|0	0|0	./.	0|0	0|1	0|1	0|0	./.	0|0	0|0	0|0	0|0
295	144	.	C	T	20	PASS	NS=15;DP=8	GT	0|0	0|0	0|0	0|0	./.	0|0	0|0	0|0	0|0	0|0	0|0	0|0	0|0	./.	1|0	0|0	./.	1|0
296	57	.	G	A	20	PASS	NS=16;DP=8	GT	0|0	0|1	0|0	0|0	0|0	0|0	0|0	0|0	0|0	./.	0|0	./.	0|0	0|0	0|1	0|0	0|0	0|0
296	75	.	A	G	20	PASS	NS=16;DP=8	GT	0|0	./.	1|0	./.	0|0	./.	0|0	./.	0|0	./.	0|0	./.	0|0	./.	0|0	0|0	0|0	./.
297	6	.	T	C	20	PASS	NS=18;DP=8	GT	0|0	0|1	0|0	0|0	0|0	0|0	0|0	0|0	0|0	0|0	0|0	0|0	0|0	0|0	0|0	0|0	0|0	0|1
298	19	.	T	C	20	PASS	NS=17;DP=8	GT	0|0	0|0	0|0	0|0	./.	0|0	0|0	0|0	0|0	0|1	0|0	0|0	0|0	0|0	0|0	0|0	0|0	0|0
298	51	.	A	C	20	PASS	NS=17;DP=8	GT	0|0	0|0	0|0	0|0	./.	0|0	0|0	1|0	0|0	0|0	0|0	0|0	0|0	0|0	0|0	0|0	0|0	0|0
298	56	.	T	A	20	PASS	NS=17;DP=8	GT	0|0	0|0	0|0	0|0	./.	0|0	0|0	0|1	0|0	0|0	0|0	0|0	0|0	0|0	0|0	0|0	0|0	0|0
303	4	.	C	G	20	PASS	NS=17;DP=8	GT	0|0	./.	0|0	0|0	0|0	0|0	0|0	0|0	1|0	0|0	1|0	1|0	0|0	0|0	0|0	0|0	0|0	1|0
303	12	.	A	T	20	PASS	NS=17;DP=8	GT	1|0	./.	1|0	0|0	1|0	0|0	0|0	0|0	./.	0|0	0|0	0|0	0|0	0|0	0|0	0|0	0|0	0|0
303	64	.	T	A	20	PASS	NS=17;DP=8	GT	0|0	./.	0|0	0|1	0|0	0|0	0|0	0|0	0|0	0|1	0|0	0|0	0|0	0|0	0|0	0|0	0|0	0|0
304	9	.	C	T	20	PASS	NS=18;DP=8	GT	0|0	1|0	0|0	1|0	1|0	0|0	0|0	0|0	0|0	0|0	0|0	0|0	0|0	0|0	0|0	0|0	0|0	0|0
305	45	.	T	A	20	PASS	NS=17;DP=8	GT	1|1	0|0	0|1	0|0	0|0	0|0	0|0	0|0	./.	0|0	0|0	0|0	0|0	0|0	0|0	0|0	0|0	0|0
306	30	.	C	A	20	PASS	NS=18;DP=8	GT	0|0	0|1	0|0	0|0	0|0	0|0	0|0	0|0	0|0	0|0	0|0	0|0	0|0	0|0	0|0	0|0	0|0	0|0
309	45	.	A	G	20	PASS	NS=17;DP=8	GT	0|0	0|0	0|0	./.	0|0	0|0	0|0	0|0	0|0	1|1	0|0	0|0	1|1	1|1	0|0	0|0	0|0	1|0
309	54	.	C	T	20	PASS	NS=17;DP=8	GT	0|0	1|1	0|0	./.	0|0	1|0	0|0	0|0	0|0	0|0	0|0	0|0	0|0	0|0	0|0	0|0	0|0	0|0
309	72	.	C	G	20	PASS	NS=17;DP=8	GT	0|0	0|0	0|0	./.	1|0	0|0	0|0	0|0	0|0	0|0	0|0	0|0	0|0	0|0	0|0	0|0	0|0	0|0
309	75	.	T	C	20	PASS	NS=17;DP=8	GT	0|0	1|1	0|1	./.	0|0	0|1	0|0	0|0	0|0	0|0	1|1	0|0	0|0	0|0	0|0	0|0	0|0	0|0
309	83	.	C	A	20	PASS	NS=17;DP=8	GT	0|0	0|0	0|0	./.	0|0	0|0	0|0	0|0	0|0	0|0	0|0	0|0	0|0	0|0	0|0	1|1	1|1	0|0
309	115	.	A	G	20	PASS	NS=17;DP=8	GT	1|1	0|0	0|0	./.	0|0	0|0	0|0	1|1	0|0	1|1	0|0	1|1	1|1	1|1	0|0	0|0	0|0	1|0
311	27	.	T	A	20	PASS	NS=16;DP=8	GT	0|0	0|0	0|0	0|0	0|0	0|0	0|1	./.	./.	0|0	0|0	0|0	0|0	0|0	0|0	0|0	0|0	0|0
311	73	.	A	G	20	PASS	NS=16;DP=8	GT	0|0	0|0	0|0	0|0	0|0	0|0	1|0	./.	./.	1|0	0|0	0|0	0|0	0|0	0|0	0|0	0|0	0|0
313	10	.	A	T	20	PASS	NS=17;DP=8	GT	0|0	1|0	1|1	1|0	0|0	0|0	0|0	0|0	0|0	./.	0|0	0|0	0|0	0|0	0|0	0|0	0|0	0|0
313	29	.	A	T	20	PASS	NS=17;DP=8	GT	0|0	0|0	0|0	0|0	0|0	0|0	0|0	1|0	1|0	./.	0|0	1|0	0|0	0|0	0|0	0|0	0|0	0|0
313	38	.	T	A	20	PASS	NS=17;DP=8	GT	1|1	0|1	0|0	0|1	1|1	1|1	0|0	0|0	0|0	./.	0|0	0|0	0|1	0|1	0|1	1|1	0|1	0|0
313	64	.	T	A	20	PASS	NS=17;DP=8	GT	0|0	0|0	0|0	0|0	0|0	0|0	0|0	0|0	0|0	./.	0|0	0|0	0|0	0|0	0|1	0|0	0|0	0|1
315	4	.	G	A	20	PASS	NS=18;DP=8	GT	0|0	0|0	0|0	0|0	0|0	0|0	0|0	0|0	0|0	0|0	0|0	0|0	0|0	0|0	./.	0|1	0|1	0|0
315	38	.	C	T	20	PASS	NS=18;DP=8	GT	1|0	1|0	1|0	1|1	1|0	0|0	1|0	0|0	1|0	0|0	0|0	0|0	0|0	0|0	0|0	0|0	0|0	0|0
315	43	.	C	T	20	PASS	NS=18;DP=8	GT	1|0	1|0	0|0	1|1	1|0	0|0	1|0	0|0	1|0	0|0	0|0	0|0	0|0	0|0	0|0	0|0	0|0	0|0
315	66	.	T	C	20	PASS	NS=18;DP=8	GT	0|0	0|0	0|0	0|0	0|0	0|0	0|0	0|1	0|0	0|0	0|0	0|0	0|0	0|0	0|0	0|1	0|1	0|0
317	7	.	T	G	20	PASS	NS=18;DP=8	GT	0|0	0|0	1|0	0|0	0|0	0|0	0|0	0|0	0|0	0|0	0|0	0|0	0|0	0|0	0|0	0|0	0|0	0|0
317	10	.	C	A	20	PASS	NS=18;DP=8	GT	0|0	0|0	0|1	./.	0|0	0|0	0|0	0|0	0|0	0|0	0|0	0|0	0|0	0|0	0|0	0|0	0|0	0|0
317	11	.	C	T	20	PASS	NS=18;DP=8	GT	0|0	0|0	1|0	./.	0|0	0|0	0|0	0|0	0|0	0|0	0|0	0|0	0|0	0|0	0|0	0|0	0|0	0|0
317	24	.	T	C	20	PASS	NS=18;DP=8	GT	0|0	0|0	0|1	0|0	0|0	0|0	0|0	0|0	0|0	0|0	0|0	0|0	0|0	0|0	0|0	0|0	0|0	0|0
318	43	.	C	G	20	PASS	NS=14;DP=8	GT	0|0	1|0	0|0	1|0	1|0	./.	0|0	0|0	./.	1|0	0|0	0|0	0|0	1|1	./.	1|1	./.	0|0
318	100	.	C	T	20	PASS	NS=14;DP=8	GT	0|0	0|0	0|0	0|0	0|0	./.	0|0	0|0	./.	0|0	0|0	0|0	1|1	0|0	./.	1|1	./.	1|1
318	107	.	A	T	20	PASS	NS=14;DP=8	GT	1|0	1|0	0|0	1|0	1|0	./.	1|1	1|1	./.	1|0	1|1	1|1	0|0	0|0	./.	0|0	./.	0|0
318	108	.	A	C	20	PASS	NS=14;DP=8	GT	1|0	0|0	1|1	0|0	0|0	./.	0|0	0|0	./.	0|0	0|0	0|0	0|0	0|0	./.	0|0	./.	0|0
318	116	.	G	T	20	PASS	NS=14;DP=8	GT	0|0	0|0	0|0	0|0	0|1	./.	0|0	0|0	./.	0|0	0|0	0|0	0|0	0|0	./.	0|0	./.	0|0
318	123	.	G	T	20	PASS	NS=14;DP=8	GT	0|1	0|0	1|1	0|0	0|0	./.	0|0	0|0	./.	0|0	0|0	0|0	0|0	0|0	./.	0|0	./.	0|0
318	135	.	A	G	20	PASS	NS=14;DP=8	GT	1|0	0|0	1|1	0|0	0|0	./.	0|0	0|0	./.	0|0	0|0	0|0	0|0	0|0	./.	0|0	./.	0|0
319	24	.	A	T	20	PASS	NS=18;DP=8	GT	0|0	0|0	0|0	0|0	0|0	0|0	0|0	0|0	0|0	0|0	0|0	0|0	0|0	0|0	0|0	0|0	1|1	0|0
319	27	.	G	A	20	PASS	NS=18;DP=8	GT	0|0	0|0	0|0	0|0	0|0	0|0	0|0	0|0	0|0	0|0	0|0	0|0	0|0	0|0	0|0	0|0	1|1	0|0
319	52	.	C	G	20	PASS	NS=18;DP=8	GT	0|0	0|0	1|0	0|0	0|0	0|0	0|0	0|0	0|0	0|0	0|0	0|0	0|0	0|0	0|0	0|0	0|0	0|0
319	115	.	G	A	20	PASS	NS=18;DP=8	GT	0|1	0|0	0|0	0|1	0|0	0|0	0|0	0|0	0|0	0|0	0|0	0|0	0|0	0|0	0|0	0|0	0|0	0|0
320	5	.	G	T	20	PASS	NS=17;DP=8	GT	0|0	0|0	0|0	0|0	0|0	0|0	0|1	0|1	./.	0|0	0|0	0|0	0|0	0|0	0|0	0|0	0|0	0|0
322	4	.	C	G	20	PASS	NS=15;DP=8	GT	0|0	1|1	0|0	./.	1|1	0|0	0|0	0|0	./.	0|0	0|0	0|0	0|0	1|1	./.	0|0	0|0	1|0
322	33	.	A	T	20	PASS	NS=15;DP=8	GT	1|1	0|0	0|0	./.	0|0	0|0	1|0	1|0	./.	1|1	1|0	0|0	0|0	0|0	./.	0|0	0|0	0|0
322	89	.	G	T	20	PASS	NS=15;DP=8	GT	0|0	0|0	./.	./.	0|0	1|1	0|0	0|0	./.	0|0	0|0	0|0	0|1	0|0	./.	1|1	1|1	0|1
323	47	.	A	C	20	PASS	NS=18;DP=8	GT	1|1	0|0	0|0	0|0	0|0	0|0	1|0	0|0	0|0	1|0	1|0	0|0	0|0	0|0	0|0	0|0	0|0	0|0
324	48	.	C	T	20	PASS	NS=18;DP=8	GT	0|0	0|0	0|0	1|0	1|1	0|0	1|0	1|0	1|0	0|0	0|0	0|0	0|0	0|0	0|0	1|1	1|0	0|0
324	94	.	G	A,T	20	PASS	NS=18;DP=8	GT	0|0	./.	0|0	0|0	0|1	0|0	0|1	./.	0|1	0|0	0|0	0|0	./.	0|0	0|2	0|0	0|0	0|2
325	3	.	T	G	20	PASS	NS=18;DP=8	GT	./.	1|1	./.	./.	./.	./.	./.	./.	./.	./.	./.	./.	1|1	0|0	0|0	./.	./.	0|0
325	22	.	A	G	20	PASS	NS=18;DP=8	GT	1|0	0|0	0|0	1|0	0|0	0|0	0|0	0|0	0|0	0|0	0|0	0|0	0|0	0|0	0|0	0|0	0|0	0|0
325	36	.	A	C	20	PASS	NS=18;DP=8	GT	0|0	0|0	0|0	0|0	0|0	0|0	0|0	0|0	0|0	0|0	0|0	0|0	0|0	0|0	0|0	0|0	1|0	0|0
325	70	.	C	A	20	PASS	NS=18;DP=8	GT	0|0	0|0	0|0	0|0	0|0	0|0	0|0	0|1	0|0	0|0	0|1	0|0	0|0	0|0	0|0	0|0	0|0	0|0
325	78	.	A	G	20	PASS	NS=18;DP=8	GT	1|0	0|0	./.	1|0	1|0	0|0	0|0	0|0	0|0	./.	0|0	1|0	0|0	./.	./.	0|0	1|0	1|1
328	20	.	A	T	20	PASS	NS=14;DP=8	GT	1|0	0|0	0|0	./.	1|0	./.	./.	./.	./.	0|0	0|0	./.	0|0	0|0	./.	./.	./.	0|0
328	23	.	C	T	20	PASS	NS=14;DP=8	GT	1|0	0|0	0|0	./.	0|0	./.	./.	./.	./.	0|0	0|0	./.	0|0	0|0	./.	./.	./.	0|0
329	13	.	A	C	20	PASS	NS=16;DP=8	GT	0|0	0|0	0|0	./.	0|0	0|0	0|0	./.	0|0	0|0	0|0	1|0	0|0	0|0	0|0	0|0	0|0	0|0
330	33	.	A	G	20	PASS	NS=16;DP=8	GT	0|0	0|0	0|0	0|0	./.	0|0	0|0	0|0	./.	0|0	1|0	0|0	0|0	0|0	0|0	0|0	0|0	0|0
330	53	.	T	A	20	PASS	NS=16;DP=8	GT	0|0	0|0	0|0	0|0	./.	0|0	0|1	0|1	./.	0|0	0|0	0|0	0|0	0|0	0|0	0|0	0|0	0|0
330	67	.	T	A	20	PASS	NS=16;DP=8	GT	1|1	0|1	0|0	0|0	./.	0|0	0|0	0|0	./.	0|0	0|0	0|0	0|0	0|0	0|0	0|0	0|0	0|0
330	68	.	T	A	20	PASS	NS=16;DP=8	GT	1|1	0|1	0|0	0|0	./.	0|0	0|0	0|0	./.	0|0	0|0	0|0	0|0	0|0	0|0	0|0	0|0	0|0
330	152	.	A	C	20	PASS	NS=16;DP=8	GT	0|0	0|0	0|0	0|0	./.	0|0	1|0	1|0	./.	0|0	0|0	0|0	0|0	0|0	0|0	0|0	0|0	0|0
332	2	.	A	C	20	PASS	NS=18;DP=8	GT	0|0	0|0	0|0	0|0	0|0	0|0	0|0	0|0	0|0	0|0	0|0	0|0	0|0	0|0	0|0	1|0	0|0	0|0
334	17	.	G	T	20	PASS	NS=15;DP=8	GT	0|0	1|1	0|0	1|1	1|1	1|1	1|1	1|1	./.	0|0	0|0	0|0	0|0	1|1	0|0	0|0	./.	./.
334	23	.	C	T	20	PASS	NS=15;DP=8	GT	0|0	1|1	0|0	1|1	1|1	1|1	1|1	1|1	./.	0|0	0|0	0|0	0|0	1|1	0|0	0|0	./.	./.
334	37	.	C	G	20	PASS	NS=15;DP=8	GT	0|0	1|0	0|0	1|0	1|0	1|0	1|0	1|1	./.	0|0	0|0	0|0	0|0	0|0	0|0	0|0	./.	./.
334	39	.	C	T	20	PASS	NS=15;DP=8	GT	0|0	1|1	0|0	1|1	1|1	1|1	1|1	1|1	./.	0|0	0|0	0|0	0|0	1|1	0|0	0|0	./.	./.
334	45	.	G	C	20	PASS	NS=15;DP=8	GT	0|0	1|1	0|0	1|1	1|1	1|1	1|1	1|1	./.	0|0	0|0	0|0	0|0	1|1	0|0	0|0	./.	./.
334	47	.	G	A	20	PASS	NS=15;DP=8	GT	0|0	1|1	0|0	1|1	1|1	1|1	1|1	1|1	./.	0|0	0|0	0|0	0|0	1|1	0|0	0|0	./.	./.
334	48	.	G	A	20	PASS	NS=15;DP=8	GT	0|0	0|0	0|0	0|0	0|0	0|0	0|0	0|0	./.	0|0	1|1	0|0	1|1	0|0	1|1	1|1	./.	./.
334	60	.	G	A	20	PASS	NS=15;DP=8	GT	0|0	0|1	0|0	0|1	0|1	0|1	0|1	0|0	./.	0|0	0|0	0|0	0|0	1|1	0|0	0|0	./.	./.
334	71	.	G	A	20	PASS	NS=15;DP=8	GT	0|0	0|0	0|0	0|0	0|0	0|0	0|0	0|0	./.	0|0	1|1	0|0	1|1	0|0	1|1	1|1	./.	./.
334	74	.	A	T	20	PASS	NS=15;DP=8	GT	0|0	1|1	0|0	1|1	1|1	1|1	1|1	1|1	./.	0|0	0|0	0|0	0|0	1|1	0|0	0|0	./.	./.
334	77	.	T	A	20	PASS	NS=15;DP=8	GT	0|0	1|1	0|0	1|1	1|1	1|1	1|1	1|1	./.	0|0	0|0	0|0	0|0	1|1	0|0	0|0	./.	./.
334	97	.	T	A	20	PASS	NS=15;DP=8	GT	0|0	0|1	0|0	0|0	0|0	0|0	0|0	0|0	./.	0|0	0|0	0|0	0|0	0|0	0|0	0|0	./.	./.
334	112	.	T	C	20	PASS	NS=15;DP=8	GT	0|0	1|1	0|0	1|1	1|1	1|1	1|1	1|1	./.	0|0	0|0	0|0	0|0	1|1	0|0	0|0	./.	./.
334	140	.	G	A	20	PASS	NS=15;DP=8	GT	0|0	1|1	0|0	1|1	1|1	1|1	1|1	1|1	./.	0|0	0|0	0|0	0|0	1|1	0|0	0|0	./.	./.
334	168	.	T	C	20	PASS	NS=15;DP=8	GT	0|0	1|1	0|0	1|1	1|1	1|1	1|1	1|1	./.	0|0	0|0	0|0	0|0	1|1	0|0	0|0	./.	./.
337	92	.	G	T	20	PASS	NS=16;DP=8	GT	0|0	0|0	0|0	0|0	0|0	0|0	0|0	0|0	0|1	0|0	0|1	0|0	0|1	./.	0|1	0|1	./.	1|1
337	103	.	G	A	20	PASS	NS=16;DP=8	GT	1|1	0|1	1|1	0|1	0|1	1|1	0|0	0|1	0|1	0|0	0|0	0|0	0|0	./.	0|0	0|0	./.	0|0
337	104	.	G	T	20	PASS	NS=16;DP=8	GT	0|0	0|0	0|1	0|0	0|0	0|1	0|0	0|0	0|0	0|0	0|0	0|0	0|0	./.	0|0	0|0	./.	0|0
337	111	.	T	C	20	PASS	NS=16;DP=8	GT	0|0	0|0	0|0	0|0	0|0	0|0	0|0	0|0	0|1	0|0	0|1	0|0	0|1	./.	0|1	0|1	./.	1|1
341	39	.	C	A	20	PASS	NS=16;DP=8	GT	0|0	0|0	0|0	0|0	0|0	0|0	0|0	0|0	./.	0|0	0|0	0|0	0|0	0|0	0|0	./.	0|1	0|0
341	59	.	A	G	20	PASS	NS=16;DP=8	GT	0|0	0|0	0|0	0|0	0|0	0|0	0|0	0|0	./.	0|0	0|0	1|0	0|0	0|0	0|0	./.	0|0	0|0
341	127	.	C	A	20	PASS	NS=16;DP=8	GT	0|0	0|0	0|0	0|0	0|0	0|0	0|0	0|0	./.	0|0	0|0	0|0	0|1	0|1	0|0	./.	0|1	0|0
342	14	.	A	C	20	PASS	NS=17;DP=8	GT	1|1	0|0	0|0	0|0	./.	0|0	0|0	0|0	0|0	0|0	0|0	0|0	0|0	0|0	0|0	0|0	0|0	0|0
342	24	.	T	G	20	PASS	NS=17;DP=8	GT	0|0	0|0	0|0	0|0	./.	0|0	1|0	1|0	1|1	0|0	0|0	0|0	0|0	0|0	0|0	0|0	0|0	0|0
343	11	.	A	C	20	PASS	NS=18;DP=8	GT	0|0	0|0	0|0	0|0	0|0	0|0	0|0	0|0	1|1	1|0	1|1	1|0	0|0	0|0	0|0	0|0	0|0	0|0
343	23	.	G	T	20	PASS	NS=18;DP=8	GT	0|0	0|0	0|0	0|0	0|0	0|0	0|1	0|1	0|0	0|0	0|0	0|1	0|0	0|0	0|0	0|0	0|0	0|0
344	61	.	C	G	20	PASS	NS=18;DP=8	GT	0|0	0|0	0|0	0|0	0|0	0|0	0|0	0|0	1|0	0|0	0|0	0|0	0|0	0|0	0|0	0|0	0|0	0|0
344	83	.	C	T	20	PASS	NS=18;DP=8	GT	0|0	1|0	0|0	0|0	1|0	0|0	0|0	0|0	0|0	1|1	1|0	0|0	0|0	0|0	0|0	0|0	0|0	1|0
348	32	.	G	A	20	PASS	NS=16;DP=8	GT	0|0	0|0	0|0	0|0	0|0	0|0	0|0	0|0	0|0	./.	./.	0|0	0|0	1|1	0|1	1|1	0|0	0|1
348	38	.	T	A	20	PASS	NS=16;DP=8	GT	0|0	0|0	0|0	0|0	0|0	0|0	0|1	0|0	0|0	./.	./.	0|0	0|0	0|0	0|0	0|0	0|0	0|0
348	43	.	T	C	20	PASS	NS=16;DP=8	GT	0|0	0|0	0|0	0|0	0|0	0|0	0|1	0|0	0|0	./.	./.	0|0	0|0	0|0	0|0	0|0	0|0	0|0
348	44	.	A	C	20	PASS	NS=16;DP=8	GT	0|0	0|0	0|0	0|0	0|0	0|0	1|0	0|0	0|0	./.	./.	0|0	0|0	0|0	0|0	0|0	0|0	0|0
348	66	.	G	T	20	PASS	NS=16;DP=8	GT	0|0	0|0	0|0	0|0	0|0	0|0	0|0	0|0	0|0	./.	./.	0|0	0|0	0|0	0|1	0|0	0|0	0|0
352	53	.	A	G	20	PASS	NS=18;DP=8	GT	0|0	0|0	0|0	0|0	0|0	0|0	0|0	0|0	0|0	0|0	0|0	1|0	0|0	0|0	0|0	0|0	0|0	0|0
353	2	.	G	A	20	PASS	NS=18;DP=8	GT	0|0	1|1	0|1	0|0	0|1	0|1	0|0	0|0	0|0	0|0	0|0	0|0	0|0	0|0	0|0	0|1	0|0	0|0
353	45	.	A	G	20	PASS	NS=18;DP=8	GT	0|0	0|0	0|0	0|0	0|0	0|0	0|0	0|0	1|0	1|0	0|0	0|0	0|0	0|0	0|0	0|0	0|0	0|0
353	69	.	A	C	20	PASS	NS=18;DP=8	GT	1|1	1|1	1|1	1|0	1|0	1|0	0|0	0|0	1|0	0|0	0|0	1|0	0|0	0|0	0|0	1|0	0|0	0|0
354	18	.	A	T	20	PASS	NS=18;DP=8	GT	0|0	0|0	1|0	1|0	0|0	0|0	0|0	0|0	0|0	0|0	1|0	0|0	0|0	0|0	0|0	0|0	0|0	0|0
354	39	.	C	A	20	PASS	NS=18;DP=8	GT	0|0	0|0	0|0	0|0	0|0	0|0	0|1	0|0	0|0	0|0	0|0	0|0	0|0	0|0	0|0	0|0	0|0	0|0
355	12	.	G	A	20	PASS	NS=17;DP=8	GT	0|0	0|0	./.	0|0	./.	0|0	0|1	0|0	0|1	1|1	0|0	0|0	0|0	0|0	0|0	0|0	0|0	0|0
356	17	.	G	A	20	PASS	NS=18;DP=8	GT	0|1	0|0	0|0	0|0	0|0	0|1	0|0	0|0	0|0	0|0	0|0	0|0	0|0	0|0	0|0	0|0	0|0	0|0
356	32	.	A	T	20	PASS	NS=18;DP=8	GT	0|0	0|0	0|0	0|0	0|0	0|0	0|0	0|0	0|0	0|0	0|0	1|0	0|0	0|0	0|0	0|0	0|0	0|0
357	3	.	C	T	20	PASS	NS=17;DP=8	GT	0|0	0|0	0|0	1|0	1|0	./.	0|0	0|0	./.	0|0	0|0	0|0	0|0	0|0	0|0	0|0	0|0	0|0
357	46	.	T	G	20	PASS	NS=17;DP=8	GT	0|0	0|0	0|0	0|0	1|0	0|0	0|0	0|0	./.	0|0	0|0	0|0	0|0	0|0	0|0	0|0	0|0	0|0
357	64	.	G	T	20	PASS	NS=17;DP=8	GT	0|0	0|0	0|0	0|0	0|0	0|0	0|0	0|0	./.	0|0	0|0	0|0	0|0	0|1	0|0	0|0	0|0	0|0
359	70	.	C	G	20	PASS	NS=18;DP=8	GT	0|0	0|0	0|0	0|0	0|0	0|0	0|0	0|0	0|0	0|0	0|0	0|0	0|0	0|0	1|0	1|0	1|0	0|0
360	16	.	A	G	20	PASS	NS=17;DP=8	GT	./.	0|0	0|0	0|0	0|0	0|0	1|1	0|0	./.	./.	0|0	1|0	0|0	0|0	0|0	./.	0|0	0|0
360	42	.	A	G	20	PASS	NS=17;DP=8	GT	0|0	1|1	1|1	1|1	1|0	1|1	1|1	0|0	./.	1|0	1|0	1|0	0|0	0|0	1|0	0|0	0|0	0|0
362	29	.	G	T	20	PASS	NS=17;DP=8	GT	0|1	0|0	0|0	0|0	0|0	0|0	0|1	0|1	./.	0|0	0|0	0|1	0|1	0|0	0|0	0|0	0|0	0|1
362	52	.	G	T	20	PASS	NS=17;DP=8	GT	0|0	0|0	0|0	0|0	0|0	0|0	0|0	0|0	./.	0|0	0|0	0|0	0|1	0|0	1|1	0|1	0|0	0|0
362	106	.	C	A	20	PASS	NS=17;DP=8	GT	0|1	0|0	0|1	0|1	0|0	1|1	0|0	0|0	./.	0|0	0|0	0|0	0|0	0|0	0|0	0|1	0|1	0|0
363	42	.	G	A	20	PASS	NS=17;DP=8	GT	0|0	0|0	0|0	0|0	0|0	0|0	0|1	0|0	./.	0|0	0|0	0|0	0|0	0|0	0|0	0|0	0|0	0|0
365	10	.	T	C	20	PASS	NS=15;DP=8	GT	0|0	0|0	0|0	0|0	0|0	./.	./.	./.	./.	1|1	./.	0|0	0|0	0|0	0|0	0|0	0|0	0|0
366	9	.	G	T	20	PASS	NS=14;DP=8	GT	0|0	0|0	0|0	0|0	./.	0|0	0|0	./.	./.	0|0	0|0	0|1	./.	0|0	0|0	0|0	0|0	0|0
368	13	.	T	C	20	PASS	NS=18;DP=8	GT	0|1	0|0	0|0	0|0	0|0	0|0	0|0	0|0	0|0	0|0	0|0	0|0	0|0	0|0	0|0	0|0	0|0	0|0
369	45	.	G	A	20	PASS	NS=16;DP=8	GT	0|0	0|0	0|0	./.	0|0	0|0	0|1	0|1	0|0	0|0	0|0	0|1	0|0	0|0	0|0	./.	0|0	0|0
369	83	.	G	T	20	PASS	NS=16;DP=8	GT	0|0	0|0	0|1	./.	0|0	0|0	0|0	0|0	0|1	0|0	0|0	0|0	0|0	0|1	0|0	./.	1|1	0|0
369	118	.	A	G	20	PASS	NS=16;DP=8	GT	0|0	0|0	0|0	./.	0|0	0|0	0|0	0|0	0|0	0|0	0|0	0|0	1|0	0|0	0|0	./.	0|0	1|0
369	144	.	T	G	20	PASS	NS=16;DP=8	GT	1|0	0|0	0|0	./.	0|0	0|0	0|0	0|0	0|0	0|0	0|0	0|0	1|0	0|0	0|0	./.	0|0	0|0
370	8	.	C	G	20	PASS	NS=17;DP=8	GT	0|0	0|0	1|0	0|0	0|0	1|0	0|0	0|0	./.	0|0	0|0	0|0	0|0	0|0	1|0	1|0	./.	0|0
370	9	.	G	A	20	PASS	NS=17;DP=8	GT	0|1	0|0	0|1	0|0	0|0	0|0	0|1	0|0	./.	0|0	0|1	0|0	0|0	0|0	0|0	0|0	0|0	0|0
372	58	.	G	A	20	PASS	NS=17;DP=8	GT	0|1	0|0	0|0	0|0	0|1	0|1	0|0	0|0	0|0	0|0	0|0	0|0	0|0	0|0	0|0	0|0	./.	0|0
372	104	.	A	G	20	PASS	NS=17;DP=8	GT	0|0	0|0	0|0	0|0	1|0	0|0	0|0	0|0	0|0	0|0	0|0	0|0	0|0	0|0	0|0	0|0	./.	0|0
373	41	.	T	C	20	PASS	NS=18;DP=8	GT	0|0	0|1	0|0	0|0	0|0	0|0	0|0	0|0	0|0	0|0	0|0	0|0	0|0	0|0	0|0	0|0	0|0	0|0
373	53	.	A	G	20	PASS	NS=18;DP=8	GT	0|0	0|0	0|0	0|0	0|0	0|0	0|0	0|0	0|0	0|0	0|0	0|0	0|0	0|0	1|0	0|0	0|0	0|0
373	55	.	G	A	20	PASS	NS=18;DP=8	GT	0|0	0|0	0|0	0|0	0|0	0|0	0|0	0|0	0|0	0|0	0|0	0|0	0|0	0|0	1|1	0|1	0|0	0|0
374	4	.	A	G	20	PASS	NS=15;DP=8	GT	0|0	0|0	0|0	0|0	0|0	0|0	0|0	0|0	./.	0|0	0|0	0|0	1|1	./.	0|0	1|0	./.	1|0
374	9	.	T	C	20	PASS	NS=15;DP=8	GT	0|0	0|0	0|0	0|0	0|0	0|0	0|1	0|0	./.	0|0	0|0	0|0	0|0	./.	0|0	0|0	./.	0|0
374	143	.	A	G	20	PASS	NS=15;DP=8	GT	0|0	0|0	0|0	0|0	0|0	0|0	0|0	0|0	./.	0|0	0|0	0|0	1|1	./.	0|0	1|0	./.	1|0
375	121	.	G	T	20	PASS	NS=18;DP=8	GT	0|0	0|0	0|0	0|0	0|0	0|0	0|0	0|0	0|0	0|0	0|0	0|0	0|0	0|1	0|0	0|0	0|0	0|0
376	151	.	C	T	20	PASS	NS=15;DP=8	GT	0|0	0|0	1|0	0|0	./.	0|0	1|0	./.	0|0	0|0	0|0	0|0	1|0	./.	0|0	0|0	0|0	1|1
377	55	.	G	T	20	PASS	NS=18;DP=8	GT	0|0	0|0	0|0	0|1	0|1	0|0	0|0	./.	0|0	0|0	0|0	0|0	0|0	0|0	0|0	0|0	0|0	0|0
377	86	.	C	G	20	PASS	NS=18;DP=8	GT	0|0	0|0	0|0	1|0	1|0	0|0	0|0	./.	0|0	0|0	0|0	0|0	0|0	0|0	0|0	0|0	0|0	0|0
377	91	.	C	T	20	PASS	NS=18;DP=8	GT	1|0	0|0	1|1	./.	0|0	1|0	1|1	./.	./.	0|0	./.	1|1	0|0	1|0	0|0	./.	1|0	1|0
378	30	.	C	A	20	PASS	NS=18;DP=8	GT	0|0	0|0	0|1	0|0	0|0	0|1	0|0	0|0	0|0	0|1	0|0	0|1	1|1	1|1	1|1	0|0	0|0	0|1
378	63	.	C	T	20	PASS	NS=18;DP=8	GT	0|0	0|0	1|0	0|0	0|0	1|0	0|0	0|0	0|0	1|0	0|0	1|0	1|1	1|1	1|1	0|0	0|0	1|0
381	3	.	T	C	20	PASS	NS=18;DP=8	GT	0|0	0|0	0|0	0|0	0|0	0|0	0|1	0|0	0|1	0|0	0|0	0|1	0|0	0|0	0|0	0|0	0|0	0|0
381	51	.	G	A	20	PASS	NS=18;DP=8	GT	0|0	0|0	0|0	0|0	0|0	0|1	0|0	0|0	0|1	0|0	0|0	0|0	0|1	0|0	0|0	0|0	0|0	0|0
381	52	.	A	C	20	PASS	NS=18;DP=8	GT	1|1	1|1	1|1	0|0	0|0	1|0	1|0	1|0	0|0	0|0	1|0	1|0	0|0	0|0	0|0	0|0	0|0	0|0
381	59	.	A	T	20	PASS	NS=18;DP=8	GT	0|0	0|0	0|0	0|0	0|0	0|0	0|0	1|0	0|0	1|1	1|0	0|0	0|0	0|0	0|0	0|0	0|0	0|0
383	26	.	G	A	20	PASS	NS=18;DP=8	GT	0|0	0|0	0|0	0|0	0|0	0|0	0|0	0|0	0|0	0|0	0|0	0|1	0|0	0|0	0|0	0|0	0|0	0|0
384	1	.	A	T	20	PASS	NS=17;DP=8	GT	0|0	0|0	0|0	0|0	0|0	0|0	0|0	0|0	./.	0|0	0|0	0|0	0|0	1|1	0|0	0|0	./.	0|0
384	2	.	T	G	20	PASS	NS=17;DP=8	GT	0|0	0|0	0|0	0|0	0|0	0|0	0|0	0|0	./.	0|0	0|0	0|0	0|0	1|1	0|0	0|0	./.	0|0
384	3	.	G	T	20	PASS	NS=17;DP=8	GT	0|0	0|0	0|0	0|0	0|0	0|0	0|0	0|0	./.	0|0	0|0	0|0	0|0	1|1	0|0	0|0	0|0	0|0
384	5	.	C	T	20	PASS	NS=17;DP=8	GT	0|0	0|0	0|0	0|0	0|0	0|0	0|0	0|0	./.	0|0	0|0	0|0	0|0	1|1	0|0	0|0	0|0	0|0
384	6	.	A	T	20	PASS	NS=17;DP=8	GT	0|0	0|0	0|0	0|0	0|0	0|0	0|0	0|0	./.	0|0	0|0	0|0	0|0	1|1	0|0	0|0	0|0	0|0
384	7	.	G	C	20	PASS	NS=17;DP=8	GT	0|1	0|0	0|1	1|1	0|0	0|1	0|0	0|0	./.	0|0	1|1	1|1	0|0	0|0	1|1	1|1	0|0	1|1
384	18	.	T	G	20	PASS	NS=17;DP=8	GT	0|0	0|0	0|0	0|0	0|0	0|0	0|0	0|0	./.	0|0	0|0	0|0	0|0	1|1	0|0	0|0	0|0	0|0
384	20	.	C	G	20	PASS	NS=17;DP=8	GT	0|0	0|0	0|0	0|0	0|0	0|0	0|0	0|0	./.	0|0	0|0	0|0	0|0	1|1	0|0	0|0	0|0	0|0
385	17	.	A	C	20	PASS	NS=15;DP=8	GT	0|0	0|0	./.	1|0	./.	0|0	./.	0|0	1|0	0|0	1|0	0|0	0|0	0|0	1|0	1|0	0|0	0|0
385	40	.	G	C	20	PASS	NS=15;DP=8	GT	0|1	0|0	./.	0|0	./.	0|1	./.	0|0	0|0	0|0	0|0	0|0	0|0	0|0	0|0	0|0	0|0	0|0
385	67	.	T	G	20	PASS	NS=15;DP=8	GT	0|0	1|1	./.	1|0	./.	0|0	./.	0|0	1|0	1|0	1|0	1|0	0|0	0|0	0|0	0|0	0|0	0|0
385	106	.	A	C	20	PASS	NS=15;DP=8	GT	0|0	0|0	./.	0|0	./.	0|0	./.	1|1	0|0	1|0	0|0	0|0	0|0	0|0	0|0	0|0	0|0	0|0
385	110	.	G	A	20	PASS	NS=15;DP=8	GT	0|0	0|0	./.	0|0	./.	0|0	./.	1|1	0|0	0|1	0|0	0|0	0|0	0|0	0|0	0|0	0|0	0|0
385	111	.	A	T	20	PASS	NS=15;DP=8	GT	0|0	0|0	./.	0|0	./.	0|0	./.	1|1	0|0	1|0	0|0	0|0	0|0	0|0	0|0	0|0	0|0	0|0
386	6	.	C	A	20	PASS	NS=18;DP=8	GT	1|1	1|1	1|1	0|0	0|0	0|1	0|1	0|0	0|1	0|0	0|1	0|1	0|0	0|1	0|0	0|0	0|0	0|0
386	16	.	C	T	20	PASS	NS=18;DP=8	GT	1|1	0|0	0|0	0|0	0|0	0|0	0|0	0|0	0|0	0|0	0|0	0|0	0|0	0|0	0|0	0|0	0|0	0|0
386	17	.	C	T	20	PASS	NS=18;DP=8	GT	1|1	0|0	0|0	0|0	0|0	0|0	0|0	0|0	0|0	0|0	0|0	0|0	0|0	0|0	0|0	0|0	0|0	0|0
386	22	.	A	T	20	PASS	NS=18;DP=8	GT	1|1	0|0	0|0	0|0	0|0	0|0	0|0	0|0	0|0	0|0	0|0	0|0	0|0	0|0	0|0	0|0	0|0	0|0
386	39	.	G	A	20	PASS	NS=18;DP=8	GT	0|0	1|1	0|1	0|0	0|0	0|0	0|0	0|0	0|0	0|0	0|0	0|0	0|0	0|0	0|1	0|0	0|0	0|0
387	61	.	C	A	20	PASS	NS=15;DP=8	GT	0|1	0|1	0|0	0|0	./.	0|0	1|1	1|1	1|1	0|0	1|1	0|0	0|0	./.	0|0	0|0	./.	0|0
387	73	.	G	A	20	PASS	NS=15;DP=8	GT	0|1	0|1	0|0	0|0	./.	0|0	1|1	1|1	1|1	0|0	1|1	0|0	0|0	./.	0|0	0|0	./.	0|0
388	13	.	G	A	20	PASS	NS=16;DP=8	GT	0|0	0|0	0|0	0|0	./.	0|0	0|0	0|0	./.	0|0	0|0	0|0	0|0	0|0	0|0	0|1	0|1	0|0
391	28	.	G	T	20	PASS	NS=14;DP=8	GT	0|0	1|1	1|1	0|0	0|1	./.	0|1	1|1	0|0	1|1	0|0	./.	0|0	0|0	./.	./.	1|1	0|0
391	41	.	T	C	20	PASS	NS=14;DP=8	GT	0|0	0|0	0|1	0|0	0|0	./.	0|0	0|0	0|0	0|0	0|0	./.	0|0	0|0	./.	./.	0|0	0|0
398	10	.	C	T	20	PASS	NS=15;DP=8	GT	0|0	0|0	1|0	0|0	0|0	0|0	0|0	0|0	0|0	0|0	0|0	./.	0|0	1|0	./.	./.	0|0	0|0
398	42	.	T	C	20	PASS	NS=15;DP=8	GT	0|0	0|0	0|1	0|0	0|0	./.	0|0	0|0	0|0	./.	0|0	./.	0|0	./.	./.	./.	0|0	0|0
399	19	.	T	G	20	PASS	NS=16;DP=8	GT	0|0	0|0	0|0	1|0	0|0	1|0	0|0	./.	0|0	0|0	./.	0|0	0|0	0|0	0|0	0|0	0|0	0|0
399	65	.	C	A	20	PASS	NS=16;DP=8	GT	0|0	0|1	0|0	0|0	0|0	0|0	0|0	./.	0|0	0|0	./.	0|0	0|0	0|0	0|0	0|0	0|0	0|0
401	29	.	C	A	20	PASS	NS=18;DP=8	GT	0|0	0|0	0|0	0|0	0|1	0|1	0|1	0|0	0|0	0|0	0|0	0|0	0|0	0|0	0|0	0|0	0|0	0|0
402	47	.	T	C	20	PASS	NS=17;DP=8	GT	0|0	0|0	0|0	0|0	0|0	0|0	0|0	0|0	./.	0|0	0|0	0|0	0|0	0|1	0|0	0|0	0|0	0|0
402	74	.	A	G	20	PASS	NS=17;DP=8	GT	0|0	0|0	0|0	1|0	0|0	0|0	0|0	1|0	./.	0|0	0|0	0|0	0|0	0|0	0|0	0|0	0|0	0|0
402	105	.	A	G	20	PASS	NS=17;DP=8	GT	0|0	0|0	0|0	0|0	0|0	0|0	0|0	0|0	./.	0|0	0|0	0|0	0|0	1|0	0|0	0|0	0|0	0|0
404	51	.	G	T	20	PASS	NS=15;DP=8	GT	1|1	0|0	0|1	./.	./.	1|1	0|0	./.	./.	0|0	0|0	0|0	0|0	0|0	0|0	0|0	0|0	0|0
406	11	.	T	C	20	PASS	NS=16;DP=8	GT	0|0	0|0	0|0	0|0	./.	0|0	0|0	0|0	./.	0|0	0|0	0|0	0|0	0|0	0|1	0|0	0|0	0|0
406	94	.	G	A	20	PASS	NS=16;DP=8	GT	0|1	0|1	0|0	0|0	./.	0|0	0|0	0|0	./.	0|0	0|0	0|1	0|0	0|0	0|0	0|0	0|1	0|0
407	9	.	T	A	20	PASS	NS=18;DP=8	GT	./.	0|0	0|0	0|0	0|0	0|0	0|0	0|0	0|1	./.	0|0	0|0	./.	0|0	0|0	0|0	0|0	0|0
409	12	.	G	T	20	PASS	NS=14;DP=8	GT	0|0	./.	0|0	0|0	./.	0|0	0|0	./.	0|0	0|0	./.	0|0	1|1	1|1	1|1	0|1	0|0	0|0
409	153	.	G	A	20	PASS	NS=14;DP=8	GT	0|0	./.	0|0	0|1	./.	0|1	0|1	./.	0|0	0|0	./.	0|0	1|1	1|1	1|1	0|1	0|0	0|1
409	154	.	G	A	20	PASS	NS=14;DP=8	GT	0|0	./.	0|0	0|1	./.	0|1	0|1	./.	0|0	0|0	./.	0|0	1|1	1|1	1|1	0|1	0|0	0|1
411	59	.	A	C	20	PASS	NS=16;DP=8	GT	0|0	0|0	0|0	0|0	./.	0|0	0|0	0|0	./.	0|0	0|0	0|0	1|0	1|1	1|0	0|0	0|0	1|1
413	20	.	T	A	20	PASS	NS=15;DP=8	GT	0|0	0|1	0|0	1|1	./.	0|0	0|0	1|1	./.	0|1	0|1	0|0	0|1	0|1	0|0	0|0	./.	0|1
413	63	.	G	A	20	PASS	NS=15;DP=8	GT	0|0	0|1	0|0	1|1	./.	0|0	0|0	0|0	./.	0|0	0|0	0|0	0|0	0|0	0|0	0|0	./.	0|0
413	96	.	C	A	20	PASS	NS=15;DP=8	GT	0|0	0|0	0|0	0|0	./.	0|0	0|0	0|0	./.	0|0	0|0	0|0	0|0	0|0	0|1	0|1	./.	0|0
413	101	.	C	T	20	PASS	NS=15;DP=8	GT	0|0	1|0	0|0	1|1	./.	0|0	0|0	0|0	./.	0|0	0|0	0|0	./.	0|0	0|0	0|0	./.	0|0
414	10	.	A	G	20	PASS	NS=17;DP=8	GT	1|0	0|0	1|0	0|0	./.	1|1	1|1	0|0	1|1	1|0	1|0	0|0	0|0	0|0	0|0	0|0	0|0	0|0
414	48	.	T	G	20	PASS	NS=17;DP=8	GT	0|0	0|0	0|0	0|0	./.	0|0	0|0	1|0	0|0	1|0	1|0	1|0	0|0	0|0	0|0	0|0	0|0	0|0
414	50	.	T	C	20	PASS	NS=17;DP=8	GT	0|1	0|0	0|1	0|0	./.	0|0	0|0	0|0	0|0	0|0	0|0	0|0	0|0	0|0	0|0	0|0	0|0	0|0
414	54	.	C	A	20	PASS	NS=17;DP=8	GT	0|0	1|1	0|0	1|1	./.	0|0	0|0	0|0	0|0	0|0	0|0	0|0	0|1	0|1	0|0	0|0	0|0	0|1
414	73	.	T	A	20	PASS	NS=17;DP=8	GT	0|0	0|0	0|0	0|0	./.	0|0	0|1	0|0	0|1	0|1	0|0	0|0	0|0	0|0	0|0	0|0	0|0	0|0
415	19	.	C	T	20	PASS	NS=16;DP=8	GT	0|0	1|1	0|0	0|0	./.	1|0	0|0	0|0	0|0	0|0	0|0	0|0	0|0	0|0	0|0	0|0	./.	0|0
417	41	.	C	A	20	PASS	NS=18;DP=8	GT	0|0	0|0	0|0	0|0	0|0	0|0	0|0	0|0	0|0	0|0	0|0	0|0	0|1	0|1	0|1	0|0	0|1	0|1
418	30	.	T	G	20	PASS	NS=18;DP=8	GT	0|0	0|0	0|0	0|0	0|0	0|0	0|0	0|0	0|0	0|0	0|0	0|0	0|0	0|0	0|0	0|0	0|0	1|0
419	85	.	C	A	20	PASS	NS=16;DP=8	GT	0|0	0|0	0|0	0|1	0|1	1|1	0|0	0|0	./.	0|0	0|0	0|0	./.	0|0	0|0	0|0	0|0	0|0
422	40	.	T	C	20	PASS	NS=17;DP=8	GT	0|0	0|0	0|0	0|0	0|0	0|0	0|0	0|0	./.	0|0	0|0	0|0	0|1	0|0	0|0	0|0	0|0	0|0
422	91	.	A	G	20	PASS	NS=17;DP=8	GT	0|0	0|0	0|0	1|0	0|0	0|0	0|0	1|0	./.	0|0	0|0	0|0	0|0	0|0	0|0	0|0	0|0	0|0
423	50	.	G	A	20	PASS	NS=14;DP=8	GT	0|0	0|0	0|0	0|0	./.	0|0	0|1	0|1	./.	0|0	1|1	1|1	./.	./.	0|0	0|0	0|0	0|0
423	109	.	A	G	20	PASS	NS=14;DP=8	GT	1|0	1|0	1|0	./.	./.	1|1	0|0	0|0	./.	1|0	0|0	0|0	./.	./.	0|0	0|0	0|0	0|0
424	35	.	A	G	20	PASS	NS=18;DP=8	GT	0|0	0|0	1|0	1|0	0|0	0|0	0|0	0|0	0|0	0|0	0|0	0|0	0|0	0|0	0|0	0|0	0|0	0|0
424	83	.	T	G	20	PASS	NS=18;DP=8	GT	0|0	1|1	1|0	1|0	0|0	0|0	1|0	0|0	1|0	0|0	1|0	0|0	0|0	0|0	0|0	0|0	0|0	0|0
425	4	.	A	T	20	PASS	NS=14;DP=8	GT	0|0	1|0	0|0	0|0	./.	./.	0|0	0|0	./.	0|0	0|0	0|0	0|0	./.	0|0	0|0	./.	0|0
425	34	.	T	A	20	PASS	NS=14;DP=8	GT	0|0	0|1	0|0	0|0	./.	./.	0|0	0|0	./.	0|0	0|0	0|0	0|0	./.	0|0	0|0	./.	0|0
425	45	.	G	A	20	PASS	NS=14;DP=8	GT	0|0	0|1	0|0	0|0	./.	./.	0|0	0|0	./.	0|0	0|0	0|0	0|0	./.	0|0	0|0	./.	0|0
425	117	.	G	A	20	PASS	NS=14;DP=8	GT	0|0	0|1	0|0	0|0	./.	./.	0|0	0|0	./.	0|0	0|0	0|0	0|0	./.	0|0	0|0	./.	0|0
425	119	.	T	G	20	PASS	NS=14;DP=8	GT	0|0	0|0	0|0	1|0	./.	0|0	0|0	0|0	./.	0|0	0|0	0|0	0|0	./.	0|0	0|0	./.	0|0
425	121	.	C	T	20	PASS	NS=14;DP=8	GT	0|0	1|0	0|0	0|0	./.	1|1	0|0	0|0	./.	0|0	0|0	0|0	0|0	./.	0|0	0|0	./.	0|0
425	132	.	T	G	20	PASS	NS=14;DP=8	GT	0|0	0|0	0|0	0|0	./.	0|0	1|0	0|0	./.	1|0	./.	0|0	0|0	./.	0|0	0|0	./.	0|0
427	18	.	G	A	20	PASS	NS=17;DP=8	GT	0|0	0|0	0|0	0|0	0|0	0|0	0|0	0|0	./.	0|0	0|0	0|0	0|0	0|0	0|0	0|1	0|0	0|0
427	95	.	A	T	20	PASS	NS=17;DP=8	GT	0|0	./.	1|0	0|0	0|0	0|0	0|0	0|0	./.	0|0	0|0	0|0	0|0	0|0	0|0	0|0	0|0	0|0
428	38	.	G	A	20	PASS	NS=18;DP=8	GT	0|0	0|0	0|0	0|1	0|0	0|0	0|0	0|0	0|0	0|0	0|0	0|0	0|1	0|0	0|1	0|1	0|0	0|0
429	64	.	T	G	20	PASS	NS=15;DP=8	GT	1|1	0|0	0|0	0|0	./.	0|0	./.	0|0	0|0	0|0	0|0	0|0	0|0	0|0	0|0	./.	0|0	0|0
433	35	.	A	G	20	PASS	NS=17;DP=8	GT	0|0	0|0	0|0	0|0	./.	0|0	1|0	0|0	0|0	0|0	0|0	1|0	0|0	0|0	0|0	0|0	0|0	0|0
436	13	.	C	A	20	PASS	NS=15;DP=8	GT	0|0	0|0	0|0	0|0	0|0	0|0	0|0	0|0	./.	0|0	./.	0|1	./.	0|0	0|0	0|0	./.	0|0
437	13	.	A	G	20	PASS	NS=15;DP=8	GT	0|0	1|1	0|0	0|0	./.	1|0	1|0	1|0	./.	0|0	0|0	0|0	0|0	0|0	0|0	0|0	./.	0|0
437	107	.	C	A	20	PASS	NS=15;DP=8	GT	0|0	0|0	0|0	0|0	./.	0|0	0|1	0|0	./.	0|0	0|1	0|0	0|0	0|0	0|0	0|0	./.	0|0
437	122	.	G	A	20	PASS	NS=15;DP=8	GT	0|1	0|0	0|1	0|0	./.	0|0	0|0	0|0	./.	0|0	0|0	0|0	0|0	0|0	0|0	0|0	./.	0|0
437	133	.	A	T	20	PASS	NS=15;DP=8	GT	0|0	1|0	0|0	0|0	./.	1|0	0|0	0|0	./.	0|0	0|0	0|0	0|0	0|0	0|0	0|0	./.	0|0
442	5	.	G	T	20	PASS	NS=18;DP=8	GT	0|0	0|0	0|0	0|0	0|0	0|1	0|0	0|0	0|0	0|0	0|0	0|0	0|0	0|0	0|0	0|0	0|0	0|0
443	141	.	G	C	20	PASS	NS=14;DP=8	GT	1|1	1|1	./.	0|0	./.	0|0	0|0	0|0	0|0	./.	0|0	./.	0|0	0|0	0|0	1|1	1|1	1|1
444	9	.	C	G	20	PASS	NS=16;DP=8	GT	0|0	0|0	0|0	0|0	./.	./.	1|0	1|1	1|1	1|1	1|1	1|0	0|0	0|0	1|0	1|0	1|0	1|0
444	41	.	C	A	20	PASS	NS=16;DP=8	GT	0|0	0|0	0|0	0|0	./.	./.	0|1	1|1	1|1	1|1	1|1	0|1	0|0	0|0	0|1	0|1	0|1	0|1
445	164	.	G	A	20	PASS	NS=14;DP=8	GT	0|0	0|0	0|0	0|0	./.	0|0	0|0	./.	0|0	0|0	0|0	0|0	1|1	./.	0|0	0|0	./.	0|0
449	57	.	T	C	20	PASS	NS=18;DP=8	GT	0|0	0|0	0|0	0|0	0|0	0|0	0|0	0|0	0|0	0|0	0|0	0|0	0|1	0|0	0|0	0|0	0|0	0|1
450	76	.	C	A	20	PASS	NS=16;DP=8	GT	0|0	0|0	0|0	0|0	0|0	0|0	0|0	0|0	./.	0|0	0|0	0|0	0|1	0|1	0|0	0|0	./.	0|1
450	77	.	A	T	20	PASS	NS=16;DP=8	GT	1|0	0|0	0|0	0|0	0|0	1|0	1|0	1|0	./.	1|0	0|0	1|1	0|0	0|0	0|0	0|0	./.	0|0
450	78	.	T	A	20	PASS	NS=16;DP=8	GT	0|1	0|0	0|0	0|0	0|0	0|1	0|1	0|1	./.	0|1	0|0	1|1	0|0	0|0	0|0	0|0	./.	0|0
451	53	.	G	A	20	PASS	NS=15;DP=8	GT	0|0	0|1	./.	0|1	0|0	0|0	0|0	0|0	./.	0|0	0|0	0|0	0|0	./.	0|0	0|0	0|0	0|0
451	126	.	T	G	20	PASS	NS=15;DP=8	GT	0|0	0|0	./.	0|0	1|0	1|1	1|0	1|1	./.	1|1	1|1	1|0	1|1	./.	0|0	0|0	0|0	1|1
453	62	.	A	G	20	PASS	NS=18;DP=8	GT	0|0	0|0	0|0	./.	0|0	0|0	0|0	0|0	0|0	0|0	./.	0|0	0|0	0|0	./.	0|0	0|0	1|0
454	52	.	A	C	20	PASS	NS=14;DP=8	GT	1|1	0|0	0|0	0|0	./.	./.	0|0	0|0	0|0	1|0	1|0	1|0	./.	0|0	0|0	0|0	./.	0|0
457	80	.	T	G	20	PASS	NS=18;DP=8	GT	1|1	0|0	1|0	1|0	0|0	1|1	0|0	0|0	0|0	0|0	0|0	0|0	0|0	0|0	0|0	0|0	0|0	0|0
458	32	.	T	C	20	PASS	NS=16;DP=8	GT	0|0	0|0	0|1	0|0	0|0	0|0	0|0	0|0	./.	0|0	0|0	0|0	0|0	0|0	0|0	0|0	./.	0|0
458	95	.	A	G	20	PASS	NS=16;DP=8	GT	0|0	0|0	1|0	0|0	0|0	0|0	0|0	0|0	./.	0|0	0|0	0|0	0|0	0|0	0|0	0|0	./.	1|0
458	103	.	C	A	20	PASS	NS=16;DP=8	GT	0|0	0|1	0|0	0|0	0|0	0|0	0|1	0|0	./.	0|0	0|0	0|0	0|0	0|0	0|0	0|0	./.	0|0
458	115	.	C	A	20	PASS	NS=16;DP=8	GT	0|0	0|0	0|1	0|1	0|0	0|0	0|0	0|0	./.	0|0	0|0	0|0	0|1	0|1	0|1	0|1	./.	1|1
461	40	.	G	A	20	PASS	NS=17;DP=8	GT	0|0	0|0	0|0	0|0	0|0	0|0	0|1	1|1	1|1	0|0	0|1	0|0	0|0	0|0	0|0	0|0	./.	0|0
462	41	.	T	C	20	PASS	NS=16;DP=8	GT	0|0	0|0	0|1	0|0	0|0	0|0	0|0	0|0	0|0	0|0	0|0	0|0	0|0	0|0	0|0	0|0	./.	./.
462	110	.	T	C	20	PASS	NS=16;DP=8	GT	0|0	0|1	0|0	0|0	0|0	0|0	0|0	0|0	0|0	0|0	0|0	0|0	0|0	0|0	0|0	0|0	./.	./.
464	2	.	T	G	20	PASS	NS=15;DP=8	GT	./.	0|0	./.	0|0	0|0	./.	./.	./.	./.	./.	0|0	0|0	./.	1|1	0|0	0|0	0|0	0|0
464	28	.	A	G	20	PASS	NS=15;DP=8	GT	0|0	0|0	./.	1|1	0|0	./.	0|0	./.	0|0	0|0	0|0	0|0	0|0	0|0	0|0	0|0	0|0	1|0
464	47	.	C	A	20	PASS	NS=15;DP=8	GT	0|0	0|0	./.	0|0	0|0	./.	0|0	./.	1|1	0|0	0|1	0|0	0|0	0|0	0|0	0|0	0|0	0|0
465	59	.	T	C	20	PASS	NS=16;DP=8	GT	0|0	0|0	0|1	0|0	0|0	0|0	0|0	0|0	./.	0|0	0|0	0|0	0|0	0|0	0|0	0|0	./.	0|0
465	112	.	C	T	20	PASS	NS=16;DP=8	GT	1|0	1|0	0|0	0|0	./.	1|0	1|0	0|0	./.	0|0	0|0	0|0	0|0	0|0	0|0	1|0	./.	0|0
467	32	.	C	G	20	PASS	NS=18;DP=8	GT	0|0	0|0	0|0	0|0	0|0	0|0	0|0	0|0	0|0	0|0	0|0	0|0	1|0	0|0	0|0	0|0	0|0	0|0
467	64	.	T	A	20	PASS	NS=18;DP=8	GT	0|0	0|0	0|0	0|0	0|0	0|0	0|1	0|0	0|0	0|0	0|0	0|0	0|0	0|0	0|0	0|0	0|0	0|0
467	79	.	T	C	20	PASS	NS=18;DP=8	GT	0|0	0|0	0|0	0|0	0|0	0|0	0|0	0|0	0|0	0|0	0|0	0|1	0|0	0|0	0|0	0|0	0|0	0|0
471	30	.	T	C	20	PASS	NS=17;DP=8	GT	0|0	0|0	0|0	0|0	0|0	0|0	0|0	0|0	0|0	0|1	0|0	0|0	0|0	0|0	0|0	0|0	./.	0|0
471	48	.	C	A	20	PASS	NS=17;DP=8	GT	0|0	0|0	0|0	0|0	0|0	0|0	0|0	0|0	0|0	0|1	0|0	0|0	0|0	0|1	0|0	0|0	./.	0|1
471	63	.	A	G	20	PASS	NS=17;DP=8	GT	0|0	0|0	0|0	0|0	0|0	0|0	0|0	0|0	0|0	1|0	0|0	0|0	0|0	1|0	0|0	0|0	./.	1|0
471	87	.	C	T	20	PASS	NS=17;DP=8	GT	0|0	0|0	0|0	0|0	0|0	0|0	0|0	0|0	1|0	0|0	1|0	0|0	0|0	0|0	0|0	0|0	./.	0|0
473	12	.	A	G	20	PASS	NS=17;DP=8	GT	0|0	./.	0|0	0|0	0|0	0|0	0|0	0|0	0|0	1|0	0|0	0|0	0|0	0|0	0|0	0|0	0|0	0|0
473	25	.	A	G	20	PASS	NS=17;DP=8	GT	1|0	./.	0|0	0|0	0|0	1|0	1|0	1|0	./.	0|0	0|0	0|0	0|0	0|0	0|0	0|0	0|0	0|0
476	62	.	C	T	20	PASS	NS=18;DP=8	GT	0|0	0|0	1|0	1|0	1|0	1|0	0|0	0|0	0|0	0|0	0|0	0|0	0|0	0|0	0|0	0|0	0|0	0|0
476	91	.	T	C	20	PASS	NS=18;DP=8	GT	0|0	0|0	0|0	0|0	0|0	0|0	0|1	0|1	0|0	0|0	0|0	0|0	0|0	0|0	0|0	0|0	0|0	0|0
476	92	.	A	G	20	PASS	NS=18;DP=8	GT	0|0	0|0	0|0	0|0	0|0	0|0	0|0	0|0	0|0	0|0	0|0	0|0	1|0	1|0	0|0	0|0	0|0	1|0
477	51	.	C	T	20	PASS	NS=17;DP=8	GT	0|0	1|1	0|0	0|0	0|0	0|0	1|0	0|0	./.	0|0	0|0	0|0	0|0	0|0	0|0	0|0	0|0	0|0
477	65	.	T	C	20	PASS	NS=17;DP=8	GT	1|1	0|0	0|0	0|0	0|1	0|1	0|0	0|1	./.	0|0	0|0	1|1	0|0	0|0	0|0	0|0	0|0	0|0
477	71	.	C	T	20	PASS	NS=17;DP=8	GT	1|0	0|0	0|0	0|0	1|0	1|0	0|0	0|0	./.	0|0	0|0	0|0	0|0	0|0	0|0	0|0	0|0	0|0
477	102	.	G	A	20	PASS	NS=17;DP=8	GT	0|0	0|0	0|0	0|0	0|0	0|0	0|0	0|0	./.	0|0	0|0	0|0	0|1	0|1	0|0	0|0	0|0	0|0
478	3	.	A	G	20	PASS	NS=18;DP=8	GT	0|0	./.	0|0	0|0	0|0	0|0	0|0	1|0	0|0	0|0	0|0	0|0	0|0	0|0	0|0	0|0	0|0	0|0
478	68	.	A	T	20	PASS	NS=18;DP=8	GT	1|0	0|0	0|0	./.	0|0	1|1	0|0	0|0	./.	./.	./.	./.	./.	1|0	1|0	./.	0|0	1|0
479	83	.	A	G	20	PASS	NS=17;DP=8	GT	0|0	0|0	0|0	0|0	0|0	0|0	0|0	0|0	0|0	0|0	0|0	0|0	0|0	0|0	1|1	0|0	./.	0|0
481	14	.	T	C	20	PASS	NS=17;DP=8	GT	0|0	0|0	0|0	0|0	./.	0|0	0|0	0|0	0|0	0|0	0|0	0|0	0|0	0|0	0|0	0|1	./.	0|0
482	6	.	G	T	20	PASS	NS=16;DP=8	GT	./.	0|0	0|0	0|0	0|1	0|0	./.	0|0	0|0	0|0	./.	0|0	0|0	0|0	0|0	0|0	1|1	./.
483	19	.	T	C	20	PASS	NS=16;DP=8	GT	0|0	0|0	0|0	0|0	./.	0|0	0|0	0|0	./.	0|0	0|1	0|0	0|0	0|0	0|0	0|0	0|0	0|0
483	56	.	C	A	20	PASS	NS=16;DP=8	GT	0|0	1|1	0|0	0|0	./.	0|0	0|0	0|0	./.	0|0	0|0	0|0	0|0	0|0	0|0	0|0	0|0	0|0
483	61	.	G	T	20	PASS	NS=16;DP=8	GT	0|0	0|0	0|0	0|0	./.	0|0	0|1	0|0	./.	0|1	0|1	./.	0|0	0|0	0|1	0|1	0|0	0|0
484	36	.	A	G	20	PASS	NS=14;DP=8	GT	0|0	0|0	0|0	0|0	./.	0|0	0|0	0|0	./.	0|0	./.	0|0	1|0	./.	0|0	0|0	0|0	1|0
485	4	.	A	C	20	PASS	NS=14;DP=8	GT	0|0	0|0	0|0	1|0	0|0	1|0	0|0	1|0	0|0	0|0	./.	./.	0|0	0|0	./.	0|0	./.	0|0
485	5	.	A	G	20	PASS	NS=14;DP=8	GT	0|0	0|0	0|0	1|0	0|0	1|0	0|0	1|0	0|0	0|0	./.	./.	0|0	0|0	./.	0|0	./.	0|0
485	25	.	C	T	20	PASS	NS=14;DP=8	GT	0|0	0|0	0|0	1|0	0|0	1|0	0|0	1|0	0|0	0|0	./.	./.	0|0	0|0	./.	0|0	./.	0|0
485	26	.	A	C	20	PASS	NS=14;DP=8	GT	0|0	0|0	0|0	1|0	0|0	1|0	0|0	1|0	0|0	0|0	./.	./.	0|0	0|0	./.	0|0	./.	0|0
485	32	.	A	G	20	PASS	NS=14;DP=8	GT	0|0	0|0	0|0	1|0	0|0	1|0	0|0	1|0	0|0	0|0	./.	./.	0|0	0|0	./.	0|0	./.	0|0
486	27	.	G	A	20	PASS	NS=14;DP=8	GT	0|0	0|0	0|0	0|0	0|0	0|0	0|0	./.	./.	0|0	./.	0|0	0|0	0|0	0|1	0|1	0|0	./.
487	28	.	T	C	20	PASS	NS=14;DP=8	GT	0|0	0|0	0|1	0|0	0|0	0|0	0|1	./.	./.	0|0	0|0	0|0	0|0	./.	0|0	0|0	./.	0|0
487	90	.	T	C	20	PASS	NS=14;DP=8	GT	0|1	1|1	0|0	0|0	0|1	1|1	0|1	./.	./.	0|1	0|1	1|1	0|1	./.	0|0	0|0	./.	1|1
489	19	.	G	A	20	PASS	NS=15;DP=8	GT	0|1	./.	0|0	0|0	0|0	0|0	0|0	0|0	./.	0|0	0|0	0|0	0|0	0|0	0|0	0|0	./.	0|0
489	26	.	A	T	20	PASS	NS=15;DP=8	GT	0|0	./.	0|0	0|0	0|0	0|0	0|0	1|0	./.	1|0	1|1	0|0	0|0	1|1	1|0	1|1	./.	0|0
489	84	.	A	T,G	20	PASS	NS=15;DP=8	GT	0|0	./.	1|0	1|1	0|0	0|0	0|0	2|0	./.	0|0	2|2	1|0	0|0	0|0	0|0	0|0	./.	0|0
490	25	.	A	T	20	PASS	NS=15;DP=8	GT	0|0	0|0	0|0	1|0	./.	0|0	1|0	0|0	0|0	./.	0|0	./.	1|1	1|0	0|0	0|0	0|0	1|0
490	95	.	G	T	20	PASS	NS=15;DP=8	GT	0|0	0|0	0|0	0|0	./.	0|0	0|0	0|0	0|1	./.	0|0	./.	0|0	0|0	0|0	0|0	0|0	0|0
491	28	.	T	C	20	PASS	NS=18;DP=8	GT	0|0	0|0	0|0	0|0	1|1	0|0	0|0	0|0	0|0	0|0	0|0	0|0	0|0	0|0	0|0	0|0	0|0	0|0
491	101	.	C	G	20	PASS	NS=18;DP=8	GT	0|0	0|0	0|0	0|0	0|0	0|0	0|0	0|0	0|0	0|0	0|0	0|0	0|0	0|0	1|0	1|0	1|0	0|0
492	26	.	C	T	20	PASS	NS=18;DP=8	GT	0|0	1|0	0|0	0|0	0|0	0|0	0|0	0|0	0|0	0|0	0|0	0|0	0|0	0|0	0|0	0|0	0|0	0|0
492	49	.	T	C	20	PASS	NS=18;DP=8	GT	0|1	0|0	0|0	0|0	0|1	0|0	0|0	0|0	0|0	0|0	0|0	0|0	0|0	0|0	0|0	0|0	0|0	0|0
494	10	.	A	T	20	PASS	NS=17;DP=8	GT	1|1	0|0	1|0	1|1	./.	1|1	0|0	0|0	0|0	1|0	0|0	1|0	0|0	0|0	0|0	0|0	0|0	0|0
494	90	.	A	C	20	PASS	NS=17;DP=8	GT	0|0	0|0	0|0	0|0	./.	0|0	0|0	0|0	0|0	1|0	0|0	0|0	0|0	0|0	0|0	0|0	0|0	0|0
495	4	.	T	A	20	PASS	NS=18;DP=8	GT	0|0	0|0	0|0	0|0	0|0	0|0	0|1	0|0	0|0	0|0	0|0	0|0	0|0	0|0	0|0	0|0	0|0	0|0
496	3	.	A	C	20	PASS	NS=15;DP=8	GT	./.	0|0	0|0	0|0	0|0	./.	0|0	0|0	0|0	0|0	0|0	./.	1|1	1|1	0|0	0|0	0|0	0|0
496	19	.	C	A	20	PASS	NS=15;DP=8	GT	./.	0|0	0|0	0|0	0|0	./.	0|0	0|1	0|0	0|1	0|1	./.	0|0	0|0	0|0	0|0	0|0	0|0
500	49	.	A	G	20	PASS	NS=18;DP=8	GT	0|0	0|0	1|0	0|0	0|0	0|0	0|0	0|0	0|0	0|0	0|0	1|0	1|0	1|0	0|0	0|0	0|0	1|0
500	100	.	C	A	20	PASS	NS=18;DP=8	GT	1|1	0|0	0|0	0|0	0|0	0|0	0|0	0|0	0|1	0|0	0|0	0|1	0|0	0|0	0|0	0|0	0|0	0|1
500	117	.	C	G	20	PASS	NS=18;DP=8	GT	1|1	0|0	1|0	0|0	0|0	0|0	0|0	0|0	1|0	0|0	0|0	1|1	1|0	1|0	0|0	0|0	0|0	1|1
501	1	.	G	A	20	PASS	NS=16;DP=8	GT	0|1	0|0	0|1	0|1	0|1	0|1	1|1	./.	0|0	0|0	0|0	./.	0|0	0|0	0|0	0|0	0|0	0|0
501	35	.	C	T	20	PASS	NS=16;DP=8	GT	0|0	0|0	0|0	1|0	1|0	0|0	0|0	./.	0|0	0|0	0|0	./.	0|0	0|0	0|0	0|0	0|0	0|0
502	102	.	G	A	20	PASS	NS=16;DP=8	GT	0|0	0|0	1|1	./.	0|0	0|0	0|0	0|0	0|0	0|0	0|0	0|0	0|0	0|0	0|0	0|0	./.	0|0
502	118	.	C	T	20	PASS	NS=16;DP=8	GT	0|0	0|0	0|0	./.	0|0	0|0	0|0	0|0	0|0	0|0	0|0	0|0	0|0	1|0	1|0	1|0	./.	1|0
502	142	.	T	A	20	PASS	NS=16;DP=8	GT	0|0	0|0	0|0	./.	0|0	0|0	0|0	0|0	0|0	0|0	0|0	0|0	0|0	0|0	0|1	0|1	./.	0|0
504	40	.	T	C	20	PASS	NS=18;DP=8	GT	0|0	0|0	0|0	0|0	0|0	0|0	0|1	1|1	0|1	0|0	0|1	0|0	0|0	0|0	0|0	0|0	0|0	0|0
505	29	.	C	A	20	PASS	NS=17;DP=8	GT	0|0	0|0	0|0	0|0	0|0	0|0	0|0	0|0	0|0	0|1	0|0	0|0	0|0	0|1	0|0	0|0	./.	0|0
505	33	.	A	G	20	PASS	NS=17;DP=8	GT	0|0	0|0	0|0	0|0	0|0	0|0	0|0	0|0	0|0	1|0	0|0	0|0	0|0	1|0	0|0	0|0	./.	0|0
505	43	.	T	C	20	PASS	NS=17;DP=8	GT	0|0	0|0	0|0	0|0	0|0	0|0	0|0	0|0	0|0	0|1	0|0	0|0	0|0	0|1	0|0	0|0	./.	0|0
505	45	.	C	A	20	PASS	NS=17;DP=8	GT	0|0	0|0	0|0	0|0	0|0	0|0	0|0	0|0	0|0	./.	0|0	0|0	0|0	0|1	0|0	0|0	./.	0|0
506	7	.	C	T	20	PASS	NS=14;DP=8	GT	./.	0|0	0|0	1|0	0|0	0|0	0|0	1|1	1|0	1|0	1|1	0|0	./.	1|1	./.	0|0	./.	1|1
506	34	.	G	A	20	PASS	NS=14;DP=8	GT	./.	0|0	0|0	0|0	0|0	0|0	0|0	0|0	0|0	0|0	0|0	0|0	./.	0|0	./.	1|1	./.	0|0
509	17	.	G	A	20	PASS	NS=17;DP=8	GT	./.	0|0	1|1	0|1	0|0	0|1	0|0	0|0	0|0	1|1	0|0	0|0	0|0	0|0	1|1	1|1	0|0	1|1
510	1	.	G	C	20	PASS	NS=17;DP=8	GT	0|0	0|0	0|0	0|0	./.	0|0	0|0	0|0	./.	0|1	0|1	0|0	0|1	0|1	0|0	0|0	0|0	./.
510	45	.	C	T	20	PASS	NS=17;DP=8	GT	0|0	0|0	0|0	0|0	0|0	0|0	0|0	0|0	0|0	0|0	0|0	0|0	0|0	1|0	0|0	0|0	0|0	./.
511	31	.	T	G	20	PASS	NS=15;DP=8	GT	0|0	0|0	0|0	0|0	./.	0|0	0|0	0|0	0|0	0|0	0|0	0|0	1|0	./.	0|0	0|0	./.	./.
514	18	.	C	G	20	PASS	NS=15;DP=8	GT	0|0	0|0	0|0	0|0	0|0	0|0	0|0	./.	0|0	1|1	0|0	0|0	0|0	./.	0|0	0|0	./.	0|0
515	33	.	G	A	20	PASS	NS=18;DP=8	GT	0|0	0|0	0|0	0|0	0|0	0|0	0|1	0|0	0|0	0|0	0|0	0|0	0|0	0|0	0|0	0|0	0|0	0|0
516	28	.	A	T	20	PASS	NS=18;DP=8	GT	0|0	0|0	0|0	0|0	0|0	0|0	0|0	0|0	0|0	1|0	0|0	0|0	0|0	0|0	1|0	1|0	0|0	0|0
516	36	.	A	T	20	PASS	NS=18;DP=8	GT	0|0	0|0	0|0	0|0	0|0	0|0	0|0	0|0	0|0	1|0	0|0	0|0	0|0	0|0	1|0	1|0	0|0	0|0
516	47	.	C	T	20	PASS	NS=18;DP=8	GT	0|0	0|0	0|0	0|0	0|0	0|0	0|0	0|0	1|0	0|0	1|0	0|0	0|0	0|0	0|0	0|0	0|0	0|0
517	83	.	G	C	20	PASS	NS=14;DP=8	GT	0|0	0|0	0|0	./.	./.	0|0	./.	0|0	0|0	0|1	0|0	./.	0|0	0|0	0|0	0|0	0|0	0|0
518	13	.	C	G	20	PASS	NS=14;DP=8	GT	0|0	0|0	1|0	1|0	./.	./.	0|0	0|0	./.	0|0	./.	0|0	1|1	1|1	1|1	1|1	0|0	1|1
518	65	.	T	G	20	PASS	NS=14;DP=8	GT	./.	0|0	0|0	0|0	./.	./.	1|1	0|0	./.	0|0	./.	1|1	0|0	0|0	0|0	0|0	1|1	0|0
519	19	.	T	C	20	PASS	NS=17;DP=8	GT	1|1	0|1	1|1	0|1	0|0	0|1	0|0	0|0	0|0	0|0	0|0	0|1	0|0	0|0	0|0	0|0	./.	0|0
519	31	.	C	A	20	PASS	NS=17;DP=8	GT	0|0	0|0	0|0	0|0	0|0	0|1	0|0	0|0	1|1	0|0	1|1	0|0	1|1	0|1	0|1	0|1	./.	1|1
519	36	.	C	T	20	PASS	NS=17;DP=8	GT	0|0	0|0	0|0	0|0	0|0	1|0	0|0	0|0	0|0	0|0	0|0	0|0	0|0	0|0	0|0	0|0	./.	0|0
519	71	.	G	T	20	PASS	NS=17;DP=8	GT	./.	0|0	0|0	./.	./.	0|0	0|0	./.	./.	0|0	0|0	0|0	./.	0|1	./.	0|0	./.	0|0
523	39	.	G	C	20	PASS	NS=18;DP=8	GT	0|0	0|0	1|1	0|0	0|1	0|0	0|1	0|0	0|0	0|0	0|1	0|0	0|0	0|0	0|0	0|0	0|0	0|0
523	40	.	C	A	20	PASS	NS=18;DP=8	GT	0|0	0|0	0|0	0|0	0|0	0|0	0|0	0|0	0|0	0|0	0|0	0|0	0|1	0|1	0|0	0|0	0|0	0|1
523	41	.	C	T	20	PASS	NS=18;DP=8	GT	0|0	0|0	0|0	0|0	0|0	0|0	0|0	0|0	0|0	0|0	0|0	1|0	0|0	0|0	0|0	0|0	1|1	0|0
523	52	.	G	A	20	PASS	NS=18;DP=8	GT	0|0	0|0	0|0	0|0	0|0	0|0	0|0	0|0	0|0	0|0	0|0	0|0	0|1	0|1	0|0	0|0	0|0	0|1
526	79	.	G	T	20	PASS	NS=14;DP=8	GT	./.	0|0	0|1	1|1	./.	0|1	0|0	./.	./.	1|1	0|1	0|0	0|0	./.	0|0	0|0	0|0	0|0
526	82	.	A	C	20	PASS	NS=14;DP=8	GT	./.	0|0	1|0	1|1	./.	1|0	0|0	./.	./.	1|1	1|0	0|0	0|0	./.	0|0	0|0	0|0	0|0
526	83	.	A	T	20	PASS	NS=14;DP=8	GT	0|0	1|0	1|0	0|0	./.	0|0	1|1	./.	./.	0|0	0|0	1|0	0|0	./.	0|0	0|0	0|0	0|0
528	22	.	C	T	20	PASS	NS=18;DP=8	GT	0|0	0|0	0|0	0|0	0|0	0|0	0|0	0|0	0|0	0|0	0|0	0|0	0|0	1|0	0|0	0|0	0|0	1|0
529	5	.	T	C	20	PASS	NS=17;DP=8	GT	0|0	0|0	0|1	0|0	./.	0|0	0|0	./.	./.	0|0	0|1	0|1	0|1	0|1	0|0	0|0	0|0	0|1
531	32	.	T	C	20	PASS	NS=17;DP=8	GT	0|0	0|0	0|0	0|0	./.	0|0	0|0	0|0	0|0	0|0	0|0	0|0	0|0	0|0	0|0	0|0	0|1	0|0
531	74	.	T	C	20	PASS	NS=17;DP=8	GT	0|0	0|1	1|1	0|1	./.	0|0	0|0	0|0	0|0	0|0	0|0	0|0	0|0	0|0	0|0	0|0	0|0	0|0
532	32	.	T	A	20	PASS	NS=18;DP=8	GT	0|0	0|0	0|0	0|0	0|0	0|0	0|0	0|0	0|0	0|0	0|0	0|1	0|1	0|1	0|0	0|0	0|0	0|1
532	58	.	T	G	20	PASS	NS=18;DP=8	GT	0|0	0|0	0|0	0|0	0|0	0|0	0|0	0|0	0|0	1|0	0|0	0|0	0|0	0|0	0|0	1|0	1|1	0|0
533	58	.	T	C	20	PASS	NS=18;DP=8	GT	0|0	./.	0|0	./.	0|0	./.	0|0	0|0	./.	0|0	0|0	0|0	0|0	0|1	0|0	./.	0|0	./.
539	24	.	C	T	20	PASS	NS=14;DP=8	GT	./.	0|0	0|0	0|0	0|0	1|0	0|0	0|0	./.	0|0	./.	./.	0|0	0|0	0|0	0|0	0|0	0|0
539	52	.	T	C	20	PASS	NS=14;DP=8	GT	./.	0|0	0|0	0|0	0|0	0|0	0|0	0|0	./.	0|0	./.	./.	0|0	0|0	0|0	0|0	0|1	0|0
541	101	.	G	T	20	PASS	NS=18;DP=8	GT	0|0	0|0	0|0	0|0	0|0	0|0	0|0	0|0	0|0	1|1	0|0	0|0	0|0	0|0	0|0	0|0	0|0	0|0
542	69	.	T	G	20	PASS	NS=18;DP=8	GT	0|0	1|0	0|0	0|0	0|0	0|0	0|0	0|0	0|0	0|0	0|0	0|0	0|0	0|0	0|0	0|0	1|0	0|0
542	73	.	C	G	20	PASS	NS=18;DP=8	GT	0|0	1|0	0|0	0|0	0|0	0|0	0|0	0|0	0|0	0|0	0|0	0|0	0|0	0|0	0|0	0|0	1|0	0|0
542	75	.	A	G	20	PASS	NS=18;DP=8	GT	0|0	1|0	0|0	0|0	0|0	0|0	0|0	0|0	0|0	0|0	0|0	0|0	0|0	0|0	0|0	0|0	1|0	0|0
542	76	.	C	T	20	PASS	NS=18;DP=8	GT	0|0	1|0	0|0	0|0	0|0	0|0	0|0	0|0	0|0	0|0	0|0	0|0	0|0	0|0	0|0	0|0	1|0	0|0
544	33	.	A	T	20	PASS	NS=16;DP=8	GT	0|0	0|0	0|0	0|0	./.	./.	0|0	0|0	0|0	1|0	0|0	0|0	0|0	0|0	0|0	0|0	0|0	0|0
549	36	.	G	A	20	PASS	NS=18;DP=8	GT	0|0	1|1	0|1	0|0	0|0	0|0	1|1	1|1	1|1	0|0	0|1	./.	0|1	0|1	0|0	0|1	0|0	0|1
550	9	.	G	T	20	PASS	NS=16;DP=8	GT	0|0	0|0	0|0	0|0	0|0	0|0	0|0	./.	0|0	0|1	./.	0|0	0|0	0|0	0|0	0|0	0|0	0|0
550	19	.	C	T	20	PASS	NS=16;DP=8	GT	0|0	0|0	0|0	0|0	0|0	0|0	0|0	./.	0|0	0|0	./.	0|0	1|1	1|0	0|0	0|0	0|0	1|0
550	35	.	T	A	20	PASS	NS=16;DP=8	GT	1|1	0|0	0|0	0|0	0|0	0|1	0|0	./.	0|0	0|0	./.	0|0	0|0	0|0	0|0	0|0	0|0	0|0
550	43	.	C	T	20	PASS	NS=16;DP=8	GT	0|0	0|0	1|0	1|0	1|0	1|0	0|0	./.	0|0	0|0	./.	0|0	0|0	0|0	0|0	0|0	0|0	0|0
550	76	.	T	C	20	PASS	NS=16;DP=8	GT	0|0	0|0	0|1	0|1	0|1	0|1	0|0	./.	0|0	0|0	./.	0|0	0|0	0|0	0|0	0|0	0|0	0|0
551	26	.	T	A	20	PASS	NS=15;DP=8	GT	0|1	0|1	./.	0|0	0|0	0|1	0|0	0|0	./.	0|0	0|0	0|1	0|0	./.	0|0	0|1	0|0	0|0
551	48	.	A	T	20	PASS	NS=15;DP=8	GT	1|0	1|0	./.	0|0	0|0	1|0	0|0	0|0	./.	0|0	0|0	1|0	0|0	./.	0|0	1|0	0|0	0|0
551	57	.	C	A	20	PASS	NS=15;DP=8	GT	0|1	0|1	./.	0|0	0|0	0|1	0|0	0|0	./.	0|0	0|0	0|1	0|0	./.	0|0	0|1	0|0	0|0
551	60	.	C	G	20	PASS	NS=15;DP=8	GT	1|0	1|0	./.	0|0	0|0	1|0	0|0	0|0	./.	0|0	0|0	1|0	0|0	./.	0|0	1|0	0|0	0|0
551	62	.	T	G	20	PASS	NS=15;DP=8	GT	1|1	1|0	./.	0|0	0|0	1|0	0|0	0|0	./.	1|0	0|0	1|0	0|0	./.	0|0	1|0	0|0	0|0
554	38	.	A	G	20	PASS	NS=18;DP=8	GT	0|0	0|0	0|0	0|0	0|0	0|0	0|0	0|0	0|0	0|0	0|0	0|0	0|0	0|0	0|0	0|0	1|0	0|0
557	4	.	A	C,T	20	PASS	NS=15;DP=8	GT	./.	0|0	1|1	./.	./.	1|1	0|0	0|0	0|0	0|0	0|0	0|0	0|0	0|0	2|1	0|0	0|0	0|0
557	5	.	C	A	20	PASS	NS=15;DP=8	GT	./.	0|0	0|0	./.	./.	0|0	0|0	0|0	0|0	0|0	0|0	0|0	0|0	0|0	0|1	0|0	0|0	0|0
557	6	.	C	T	20	PASS	NS=15;DP=8	GT	./.	0|0	0|0	./.	./.	0|0	0|0	0|0	0|0	0|0	0|0	0|0	0|0	0|0	1|1	0|0	0|0	0|0
557	8	.	G	A,C,T	20	PASS	NS=15;DP=8	GT	./.	1|1	0|0	./.	./.	0|0	0|0	0|0	1|1	0|0	1|1	1|1	1|1	0|0	3|2	0|0	0|0	0|0
557	19	.	C	A	20	PASS	NS=15;DP=8	GT	./.	0|0	0|0	./.	./.	0|0	0|0	0|0	0|0	0|0	0|0	0|0	0|0	0|0	0|1	0|0	0|0	0|0
557	23	.	A	G	20	PASS	NS=15;DP=8	GT	./.	0|0	0|0	./.	./.	0|0	0|0	0|0	0|0	0|0	0|0	0|0	0|0	0|0	1|0	0|0	0|0	0|0
557	37	.	T	G	20	PASS	NS=15;DP=8	GT	./.	0|0	1|1	./.	./.	1|1	0|0	0|0	0|0	0|0	0|0	0|0	0|0	0|0	0|0	1|1	0|0	0|0
557	40	.	G	A	20	PASS	NS=15;DP=8	GT	./.	0|0	0|0	./.	./.	0|0	0|0	0|0	0|0	0|0	0|0	0|0	0|0	0|0	1|1	0|0	0|0	0|0
557	45	.	A	C,G	20	PASS	NS=15;DP=8	GT	./.	1|1	2|2	./.	./.	2|2	0|0	0|0	1|1	0|0	1|1	1|1	1|1	0|0	./.	0|0	0|0	0|0
557	50	.	C	T	20	PASS	NS=15;DP=8	GT	./.	0|0	0|0	./.	./.	0|0	0|0	0|0	0|0	0|0	0|0	0|0	0|0	1|1	./.	1|0	1|1	1|1
557	53	.	A	C	20	PASS	NS=15;DP=8	GT	./.	0|0	1|1	./.	./.	1|1	0|0	0|0	0|0	0|0	0|0	0|0	0|0	0|0	./.	0|0	0|0	0|0
557	59	.	A	G	20	PASS	NS=15;DP=8	GT	./.	0|0	1|1	./.	./.	1|1	0|0	0|0	0|0	0|0	0|0	0|0	0|0	0|0	./.	0|0	0|0	0|0
557	64	.	C	T	20	PASS	NS=15;DP=8	GT	./.	0|0	1|1	./.	./.	1|1	0|0	0|0	0|0	0|0	0|0	0|0	0|0	0|0	./.	0|0	0|0	0|0
557	77	.	G	T	20	PASS	NS=15;DP=8	GT	./.	1|1	0|0	./.	./.	0|0	0|0	0|0	1|1	0|0	1|1	1|1	1|1	0|0	./.	0|0	0|0	0|0
557	78	.	A	G	20	PASS	NS=15;DP=8	GT	./.	0|0	1|1	./.	./.	1|1	0|0	0|0	0|0	0|0	0|0	0|0	0|0	0|0	./.	0|0	0|0	0|0
557	79	.	G	A	20	PASS	NS=15;DP=8	GT	./.	0|0	0|0	./.	./.	0|0	1|1	1|1	0|0	1|1	0|0	0|0	0|0	0|0	./.	0|1	0|0	0|0
557	80	.	G	A	20	PASS	NS=15;DP=8	GT	./.	0|0	0|0	./.	./.	0|0	0|0	0|0	0|0	0|0	0|0	0|0	0|0	1|1	./.	0|1	1|1	1|1
557	89	.	A	T,G	20	PASS	NS=15;DP=8	GT	./.	1|0	2|2	./.	./.	2|2	0|0	0|0	0|0	0|0	0|0	0|0	0|0	2|2	./.	2|0	2|2	2|2
559	68	.	T	G	20	PASS	NS=18;DP=8	GT	0|0	0|0	0|0	1|0	0|0	0|0	0|0	0|0	0|0	0|0	0|0	0|0	0|0	0|0	0|0	0|0	0|0	0|0
562	71	.	C	A	20	PASS	NS=16;DP=8	GT	0|1	0|0	0|0	0|1	./.	0|0	0|0	0|0	./.	0|0	0|0	0|0	0|0	0|0	0|0	0|0	0|0	0|0
563	17	.	C	T	20	PASS	NS=18;DP=8	GT	0|0	0|0	0|0	0|0	0|0	0|0	0|0	0|0	0|0	1|0	0|0	0|0	0|0	0|0	0|0	0|0	0|0	0|0
563	19	.	C	A	20	PASS	NS=18;DP=8	GT	0|0	0|0	0|0	0|0	0|0	0|0	0|0	0|0	0|0	0|1	0|0	0|0	0|0	0|0	0|0	0|0	0|0	0|0
567	36	.	C	A	20	PASS	NS=16;DP=8	GT	0|0	0|0	0|0	0|0	./.	0|0	0|0	0|0	./.	0|1	0|0	0|0	0|0	0|0	0|0	0|0	0|0	0|0
568	56	.	G	C	20	PASS	NS=14;DP=8	GT	./.	0|0	0|0	0|1	./.	0|0	0|0	0|0	./.	0|0	0|0	0|0	0|0	0|0	0|0	0|0	./.	0|0
568	113	.	C	T	20	PASS	NS=14;DP=8	GT	./.	0|0	0|0	0|0	./.	0|0	0|0	0|0	./.	1|0	0|0	0|0	0|0	0|0	0|0	0|0	./.	0|0
568	128	.	G	A	20	PASS	NS=14;DP=8	GT	./.	0|0	0|0	0|0	./.	0|0	0|0	0|0	./.	0|0	0|0	0|0	0|0	0|0	0|0	0|1	./.	0|1
569	31	.	C	T	20	PASS	NS=16;DP=8	GT	0|0	1|0	0|0	1|0	1|0	0|0	0|0	0|0	0|0	1|0	0|0	0|0	./.	1|1	./.	1|1	1|1	0|0
569	67	.	G	A	20	PASS	NS=16;DP=8	GT	0|1	0|0	1|1	0|0	0|0	0|0	0|0	0|0	0|0	0|0	0|0	0|0	./.	0|0	./.	0|0	0|0	0|0
570	54	.	T	C	20	PASS	NS=18;DP=8	GT	0|1	0|1	0|0	0|0	0|1	0|1	0|0	0|0	0|0	1|1	0|0	0|0	0|0	0|0	0|0	0|0	0|0	0|0
575	17	.	C	T	20	PASS	NS=16;DP=8	GT	0|0	0|0	0|0	0|0	./.	0|0	1|0	./.	0|0	0|0	0|0	0|0	0|0	0|0	0|0	0|0	0|0	0|0
575	35	.	G	T	20	PASS	NS=16;DP=8	GT	0|0	0|1	0|0	0|0	./.	0|0	0|0	./.	0|0	0|0	0|0	0|0	0|0	0|0	0|0	0|0	0|0	0|0
575	62	.	T	A	20	PASS	NS=16;DP=8	GT	0|0	0|0	0|0	0|0	./.	0|0	0|0	./.	0|0	0|0	0|0	0|0	0|0	0|0	0|0	0|0	1|1	0|0
575	106	.	T	G	20	PASS	NS=16;DP=8	GT	0|0	0|0	0|0	0|0	./.	0|0	0|0	./.	0|0	0|0	0|0	0|0	0|0	0|0	0|0	0|0	1|1	0|0
576	26	.	C	T	20	PASS	NS=18;DP=8	GT	1|0	./.	1|0	1|0	0|0	./.	0|0	0|0	0|0	1|0	0|0	0|0	0|0	0|0	0|0	1|0	0|0	1|0
576	56	.	G	T	20	PASS	NS=18;DP=8	GT	0|0	0|0	0|0	0|0	0|0	0|0	0|0	0|0	0|0	0|0	0|0	0|0	0|0	0|0	0|1	0|0	0|1	0|0
577	6	.	A	T	20	PASS	NS=18;DP=8	GT	1|0	1|0	0|0	0|0	1|0	1|1	0|0	0|0	0|0	1|1	0|0	0|0	0|0	0|0	0|0	0|0	0|0	0|0
577	20	.	G	A	20	PASS	NS=18;DP=8	GT	0|0	0|0	1|1	1|1	0|0	0|0	0|0	0|0	1|1	0|0	0|0	1|1	1|1	1|1	1|1	0|0	0|0	1|1
577	23	.	A	C	20	PASS	NS=18;DP=8	GT	0|0	0|0	1|1	1|1	0|0	0|0	0|0	0|0	1|1	0|0	0|0	1|1	1|1	1|1	1|1	0|0	0|0	1|1
577	38	.	T	G	20	PASS	NS=18;DP=8	GT	0|0	0|0	0|0	0|0	0|0	0|0	1|1	1|0	0|0	0|0	0|0	0|0	0|0	0|0	0|0	0|0	1|1	0|0
577	56	.	T	C	20	PASS	NS=18;DP=8	GT	0|0	0|0	1|1	1|1	0|0	0|0	0|0	0|0	1|1	0|0	0|0	1|1	1|1	1|1	1|1	0|0	0|0	1|1
577	63	.	G	C	20	PASS	NS=18;DP=8	GT	0|1	0|1	0|0	0|0	0|1	0|0	0|0	0|1	0|0	0|0	1|1	0|0	0|0	0|0	0|0	1|1	0|0	0|0
580	9	.	C	A	20	PASS	NS=18;DP=8	GT	0|0	./.	0|0	0|0	0|0	0|0	0|0	0|0	0|0	0|1	0|0	0|0	0|0	0|0	0|0	0|0	0|0	0|0
580	25	.	A	T	20	PASS	NS=18;DP=8	GT	0|0	0|0	0|0	0|0	0|0	0|0	1|0	1|0	0|0	0|0	0|0	0|0	0|0	0|0	0|0	0|0	0|0	0|0
580	48	.	G	A	20	PASS	NS=18;DP=8	GT	0|0	0|0	0|0	0|0	0|1	0|0	0|1	0|0	0|0	0|0	0|0	0|0	0|0	0|0	0|0	0|0	0|0	0|0
580	51	.	G	A	20	PASS	NS=18;DP=8	GT	0|0	0|0	0|0	0|0	0|1	0|0	0|1	0|0	0|0	0|0	0|0	0|0	0|0	0|0	0|0	0|0	0|0	0|0
580	80	.	A	C	20	PASS	NS=18;DP=8	GT	0|0	0|0	0|0	0|0	0|0	0|0	0|0	1|0	0|0	0|0	0|0	0|0	0|0	0|0	0|0	0|0	0|0	0|0
581	41	.	T	C	20	PASS	NS=18;DP=8	GT	0|0	0|0	0|0	0|0	0|0	0|0	1|1	1|1	0|1	1|1	0|1	1|1	0|0	0|0	0|0	0|0	0|0	0|0
581	53	.	G	T	20	PASS	NS=18;DP=8	GT	0|0	0|0	0|0	0|0	0|0	0|0	0|0	0|0	0|0	0|0	0|0	0|0	0|1	0|1	1|1	1|1	0|0	0|0
581	67	.	C	G	20	PASS	NS=18;DP=8	GT	./.	0|0	./.	0|0	./.	./.	0|0	0|0	1|0	0|0	1|0	0|0	1|0	1|0	1|1	1|1	./.	0|0
581	71	.	C	T	20	PASS	NS=18;DP=8	GT	1|1	1|0	1|1	0|0	1|1	1|1	0|0	0|0	0|0	0|0	0|0	0|0	0|0	0|0	0|0	0|0	1|1	0|0
582	100	.	T	C	20	PASS	NS=18;DP=8	GT	0|0	0|0	0|0	0|1	0|0	0|0	0|0	0|0	0|0	0|0	0|0	0|0	0|1	0|0	0|0	0|1	1|1	0|1
582	116	.	T	C	20	PASS	NS=18;DP=8	GT	0|0	0|0	0|1	0|1	0|0	0|0	0|0	0|0	0|0	0|0	0|0	0|0	0|0	0|0	0|0	0|0	0|0	0|0
583	32	.	T	C	20	PASS	NS=18;DP=8	GT	0|0	0|0	0|0	0|1	0|0	0|0	0|0	0|0	0|0	0|0	0|0	0|0	0|0	0|0	0|0	0|0	0|0	0|0
586	39	.	G	A	20	PASS	NS=18;DP=8	GT	0|0	0|0	0|0	0|0	0|0	0|0	0|0	0|0	0|0	0|0	0|0	0|1	0|0	0|0	0|0	0|0	0|0	0|0
587	63	.	G	T	20	PASS	NS=16;DP=8	GT	0|0	0|0	0|0	0|0	./.	0|0	0|0	0|0	./.	0|0	0|0	0|0	0|1	0|0	0|0	0|0	0|0	0|1
587	73	.	T	C	20	PASS	NS=16;DP=8	GT	1|1	0|0	0|0	0|0	./.	0|0	0|0	0|0	./.	0|0	0|0	./.	0|0	0|0	0|0	0|0	0|0	0|0
587	80	.	G	A	20	PASS	NS=16;DP=8	GT	0|0	0|0	0|0	0|0	./.	0|0	0|0	0|0	./.	0|0	0|0	0|0	0|0	0|0	0|1	0|1	1|1	0|0
587	132	.	A	G	20	PASS	NS=16;DP=8	GT	0|0	0|0	1|0	1|1	./.	0|0	0|0	0|0	./.	1|1	1|1	0|0	0|0	0|0	1|1	1|1	1|1	0|0
588	24	.	C	T	20	PASS	NS=14;DP=8	GT	0|0	0|0	0|0	0|0	./.	0|0	1|1	./.	./.	1|1	0|0	0|0	0|0	0|0	0|0	0|0	./.	0|0
588	43	.	A	T	20	PASS	NS=14;DP=8	GT	0|0	0|0	0|0	0|0	./.	0|0	1|1	./.	./.	1|1	0|0	0|0	0|0	0|0	0|0	0|0	./.	0|0
588	61	.	G	A	20	PASS	NS=14;DP=8	GT	0|0	0|0	0|0	0|0	./.	0|0	1|1	./.	./.	1|1	0|0	0|0	0|0	0|0	0|0	0|0	./.	0|0
588	107	.	C	G	20	PASS	NS=14;DP=8	GT	0|0	0|0	0|0	0|0	./.	0|0	0|0	./.	./.	0|0	./.	0|0	1|0	1|0	0|0	0|0	./.	./.
595	47	.	G	A	20	PASS	NS=17;DP=8	GT	0|0	0|0	0|0	0|0	./.	0|0	0|0	0|0	0|0	0|0	0|0	0|0	0|0	0|0	0|1	0|1	1|1	0|0
595	107	.	T	C	20	PASS	NS=17;DP=8	GT	0|1	0|1	0|0	0|1	./.	0|1	0|0	0|1	0|0	0|0	0|0	0|1	0|0	0|0	1|1	1|1	1|1	0|0
596	2	.	C	T	20	PASS	NS=16;DP=8	GT	0|0	1|0	0|0	0|0	0|0	./.	0|0	./.	0|0	./.	./.	0|0	0|0	0|0	0|0	0|0	./.	./.
596	8	.	G	T	20	PASS	NS=16;DP=8	GT	0|0	0|1	1|1	1|1	1|1	0|1	1|1	0|0	1|1	0|1	0|0	0|1	0|1	0|0	0|0	0|0	./.	./.
596	10	.	G	C	20	PASS	NS=16;DP=8	GT	0|0	0|0	0|0	0|0	0|0	0|0	1|1	0|0	1|1	0|0	0|0	0|1	0|0	0|0	0|0	0|0	./.	./.
597	40	.	T	C	20	PASS	NS=18;DP=8	GT	0|0	0|0	0|0	0|0	0|0	0|0	0|0	0|0	0|0	0|0	0|0	0|0	0|0	0|0	./.	0|1	0|0	0|0
597	88	.	G	C	20	PASS	NS=18;DP=8	GT	0|0	0|0	0|0	0|0	0|0	0|0	0|1	0|0	0|0	0|0	0|0	0|0	0|0	0|0	0|0	0|0	0|0	0|0
597	130	.	A	C	20	PASS	NS=18;DP=8	GT	./.	0|0	0|0	1|0	0|0	1|0	./.	./.	0|0	0|0	0|0	0|0	0|0	0|0	0|0	0|0	0|0	0|0
598	90	.	A	G	20	PASS	NS=18;DP=8	GT	1|0	0|0	1|0	0|0	1|0	0|0	0|0	1|1	1|0	1|0	1|1	0|0	0|0	0|0	0|0	0|0	0|0	0|0
600	4	.	T	A	20	PASS	NS=14;DP=8	GT	0|0	0|0	./.	./.	0|0	0|1	0|0	0|0	./.	./.	0|0	./.	./.	0|0	./.	0|0	0|0	0|0
600	46	.	G	A	20	PASS	NS=14;DP=8	GT	./.	0|1	./.	./.	0|1	0|0	0|0	0|0	0|0	./.	0|0	./.	0|0	0|0	0|0	0|0	0|0	0|0
600	51	.	C	G	20	PASS	NS=14;DP=8	GT	0|0	0|0	./.	./.	0|0	0|0	0|0	0|0	0|0	./.	0|0	./.	1|0	1|0	1|0	1|0	0|0	1|0
603	51	.	T	C	20	PASS	NS=18;DP=8	GT	0|0	0|0	0|0	0|0	0|1	0|0	0|0	0|0	0|0	0|0	0|0	0|0	0|0	0|0	0|0	0|0	0|0	0|0
604	37	.	A	T	20	PASS	NS=17;DP=8	GT	1|0	0|0	0|0	0|0	0|0	./.	0|0	0|0	0|0	0|0	0|0	0|0	0|0	0|0	0|0	0|0	0|0	0|0
605	46	.	C	T	20	PASS	NS=16;DP=8	GT	0|0	0|0	./.	0|0	0|0	./.	1|0	0|0	1|0	0|0	0|0	1|0	1|0	1|0	1|1	1|1	0|0	1|0
605	111	.	T	A	20	PASS	NS=16;DP=8	GT	0|0	0|0	./.	0|0	0|0	./.	./.	0|0	0|0	0|0	0|0	0|0	./.	0|1	1|1	1|1	0|0	0|1
606	17	.	T	C	20	PASS	NS=16;DP=8	GT	0|0	0|0	0|0	0|0	./.	0|0	0|1	0|1	./.	0|0	0|0	0|0	0|0	0|0	0|1	0|1	0|0	0|0
606	33	.	T	C	20	PASS	NS=16;DP=8	GT	0|0	0|1	0|1	0|0	./.	0|0	0|0	0|0	./.	0|0	0|0	0|0	0|0	0|0	0|0	0|0	0|0	0|0
606	45	.	A	G	20	PASS	NS=16;DP=8	GT	0|0	0|0	1|0	0|0	./.	./.	0|0	0|0	./.	1|0	1|0	0|0	0|0	0|0	0|0	0|0	1|1	0|0
606	59	.	G	A	20	PASS	NS=16;DP=8	GT	0|0	0|0	0|1	0|0	./.	./.	0|0	0|0	./.	0|1	0|1	0|0	0|0	0|0	0|0	0|0	1|1	0|0
606	96	.	C	A	20	PASS	NS=16;DP=8	GT	0|0	0|0	0|0	0|0	./.	0|0	0|0	0|0	./.	0|0	0|0	0|0	1|1	1|1	0|1	0|1	0|0	0|1
607	130	.	G	T	20	PASS	NS=17;DP=8	GT	0|0	0|0	1|1	./.	0|1	0|1	0|0	0|0	0|0	0|0	0|0	0|0	0|0	0|0	0|0	0|0	0|0	0|0
609	13	.	T	G	20	PASS	NS=16;DP=8	GT	0|0	0|0	./.	./.	0|0	0|0	1|0	./.	./.	0|0	1|0	./.	./.	0|0	0|0	0|0	1|1	0|0
611	10	.	A	C	20	PASS	NS=17;DP=8	GT	0|0	0|0	0|0	0|0	0|0	0|0	0|0	1|0	./.	1|0	0|0	0|0	0|0	0|0	0|0	0|0	0|0	0|0
611	19	.	C	G	20	PASS	NS=17;DP=8	GT	1|0	0|0	0|0	0|0	0|0	1|0	0|0	0|0	./.	0|0	0|0	0|0	0|0	0|0	0|0	0|0	0|0	0|0
611	44	.	A	G	20	PASS	NS=17;DP=8	GT	0|0	0|0	0|0	0|0	0|0	0|0	1|1	0|0	./.	0|0	1|1	0|0	1|1	0|0	0|0	0|0	0|0	0|0
611	68	.	C	T	20	PASS	NS=17;DP=8	GT	0|0	0|0	0|0	0|0	0|0	0|0	1|1	0|0	./.	0|0	1|1	0|0	1|1	0|0	0|0	0|0	0|0	0|0
611	73	.	C	A	20	PASS	NS=17;DP=8	GT	0|0	0|0	0|0	0|0	0|0	0|0	1|1	0|0	./.	0|0	1|1	0|0	1|1	0|0	0|0	0|0	0|0	0|0
612	3	.	T	A,C	20	PASS	NS=15;DP=8	GT	0|0	0|0	1|1	./.	0|0	2|2	2|2	./.	0|0	2|2	0|0	0|0	./.	0|0	0|0	0|0	0|0	0|0
612	9	.	A	G	20	PASS	NS=15;DP=8	GT	0|0	0|0	1|1	./.	0|0	1|1	1|1	./.	0|0	1|1	0|0	0|0	./.	0|0	0|0	0|0	0|0	0|0
612	10	.	G	T	20	PASS	NS=15;DP=8	GT	0|0	0|0	1|1	./.	0|0	./.	./.	./.	0|0	./.	0|0	0|0	./.	0|0	0|0	0|0	0|0	0|0
612	11	.	A	C	20	PASS	NS=15;DP=8	GT	0|0	0|0	1|1	./.	0|0	1|1	1|1	./.	0|0	1|1	0|0	0|0	./.	0|0	0|0	0|0	0|0	0|0
612	12	.	T	A,G	20	PASS	NS=15;DP=8	GT	1|1	1|1	1|1	./.	1|1	2|2	2|2	./.	0|0	2|2	1|1	0|0	./.	0|0	0|0	0|0	0|0	0|0
612	13	.	T	C	20	PASS	NS=15;DP=8	GT	0|0	0|0	1|1	./.	0|0	1|1	1|1	./.	0|0	1|1	0|0	0|0	./.	0|0	0|0	0|0	0|0	0|0
612	14	.	T	C	20	PASS	NS=15;DP=8	GT	0|0	0|0	1|1	./.	0|0	1|1	1|1	./.	0|0	1|1	0|0	0|0	./.	0|0	0|0	0|0	0|0	0|0
612	16	.	G	A	20	PASS	NS=15;DP=8	GT	0|0	0|0	1|1	./.	0|0	1|1	1|1	./.	0|0	1|1	0|0	0|0	./.	0|0	0|0	0|0	0|0	0|0
612	17	.	A	C,T	20	PASS	NS=15;DP=8	GT	0|0	0|0	2|2	./.	0|0	1|1	1|1	./.	0|0	1|1	0|0	0|0	./.	0|0	0|0	0|0	0|0	0|0
612	19	.	A	T	20	PASS	NS=15;DP=8	GT	0|0	0|0	0|0	./.	0|0	1|1	1|1	./.	0|0	1|1	0|0	0|0	./.	0|0	0|0	0|0	0|0	0|0
612	20	.	T	C	20	PASS	NS=15;DP=8	GT	0|0	0|0	1|1	./.	0|0	1|1	1|1	./.	0|0	1|1	0|0	0|0	./.	0|0	0|0	0|0	0|0	0|0
612	60	.	A	T	20	PASS	NS=15;DP=8	GT	0|0	0|0	1|1	./.	0|0	1|1	1|1	./.	0|0	1|1	0|0	0|0	./.	0|0	0|0	0|0	0|0	0|0
612	65	.	A	G	20	PASS	NS=15;DP=8	GT	0|0	0|0	1|1	./.	0|0	0|0	0|0	./.	0|0	0|0	0|0	0|0	./.	0|0	0|0	0|0	0|0	0|0
612	86	.	T	G	20	PASS	NS=15;DP=8	GT	0|0	0|0	1|1	./.	0|0	1|1	1|1	./.	0|0	1|1	0|0	0|0	./.	0|0	0|0	0|0	0|0	0|0
612	125	.	G	A	20	PASS	NS=15;DP=8	GT	0|0	0|0	1|1	./.	0|0	1|1	1|1	./.	0|0	1|1	0|0	0|0	./.	0|0	0|0	0|0	0|0	0|0
612	130	.	T	G	20	PASS	NS=15;DP=8	GT	0|0	0|0	1|1	./.	0|0	1|1	1|1	./.	0|0	1|1	0|0	0|0	./.	0|0	0|0	0|0	0|0	0|0
613	53	.	G	A	20	PASS	NS=17;DP=8	GT	0|0	0|0	0|1	0|0	0|0	0|0	0|0	0|0	0|0	0|0	0|0	0|0	0|0	0|0	0|0	0|0	./.	0|0
615	5	.	A	T	20	PASS	NS=15;DP=8	GT	0|0	0|0	./.	1|0	./.	1|0	0|0	./.	0|0	1|0	1|0	0|0	0|0	./.	0|0	0|0	0|0	0|0
615	27	.	A	T	20	PASS	NS=15;DP=8	GT	0|0	0|0	./.	0|0	./.	0|0	1|0	1|0	0|0	0|0	0|0	0|0	0|0	./.	0|0	0|0	0|0	0|0
615	57	.	C	A	20	PASS	NS=15;DP=8	GT	0|1	0|0	./.	0|0	./.	0|0	0|0	0|0	0|0	0|0	0|0	0|0	0|0	./.	0|0	0|0	0|0	0|0
615	75	.	T	C	20	PASS	NS=15;DP=8	GT	0|1	1|1	./.	0|0	./.	0|0	0|0	0|0	0|0	0|0	0|0	0|0	0|0	./.	0|0	0|0	0|0	0|0
615	95	.	T	C	20	PASS	NS=15;DP=8	GT	0|1	0|0	./.	0|0	./.	0|0	0|0	0|0	0|0	0|0	0|0	0|0	0|0	./.	0|0	0|0	0|0	0|0
615	113	.	T	A	20	PASS	NS=15;DP=8	GT	0|1	0|0	./.	0|0	./.	0|0	0|0	./.	0|0	0|0	0|0	0|0	0|0	./.	0|0	0|0	0|1	0|0
617	16	.	G	A	20	PASS	NS=18;DP=8	GT	0|0	0|0	0|0	0|1	0|0	0|0	0|0	0|0	0|1	0|0	0|1	0|0	0|0	0|0	0|0	0|0	0|0	0|0
619	30	.	T	G	20	PASS	NS=18;DP=8	GT	0|0	0|0	0|0	0|0	0|0	1|0	0|0	0|0	0|0	0|0	0|0	0|0	0|0	0|0	0|0	0|0	0|0	0|0
619	47	.	T	A	20	PASS	NS=18;DP=8	GT	0|0	0|0	0|0	0|1	0|0	0|0	0|0	0|1	1|1	1|1	1|1	1|1	0|1	0|1	0|0	0|0	0|0	1|1
619	53	.	A	T	20	PASS	NS=18;DP=8	GT	0|0	0|0	0|0	1|0	0|0	0|0	0|0	1|0	1|1	1|1	1|1	1|1	1|0	1|0	0|0	0|0	0|0	1|1
619	70	.	A	G	20	PASS	NS=18;DP=8	GT	0|0	0|0	0|0	0|0	0|0	1|0	0|0	1|0	0|0	0|0	0|0	0|0	0|0	0|0	0|0	0|0	0|0	0|0
619	91	.	G	T	20	PASS	NS=18;DP=8	GT	0|0	0|0	0|0	0|1	0|0	0|0	0|0	0|1	1|1	1|1	1|1	1|1	0|1	0|1	0|0	0|0	0|0	1|1
619	122	.	C	G	20	PASS	NS=18;DP=8	GT	1|0	1|0	1|1	1|0	1|0	0|0	0|0	0|0	0|0	0|0	0|0	0|0	0|0	0|0	0|0	0|0	1|0	0|0
620	89	.	C	G	20	PASS	NS=18;DP=8	GT	0|0	0|0	0|0	0|0	0|0	0|0	1|0	0|0	./.	0|0	0|0	0|0	0|0	0|0	0|0	0|0	0|0	0|0
624	36	.	G	A	20	PASS	NS=16;DP=8	GT	0|0	0|0	1|1	0|0	0|0	./.	0|0	1|1	1|1	1|1	0|0	1|1	1|1	./.	0|0	0|0	0|0	0|0
627	78	.	A	T	20	PASS	NS=17;DP=8	GT	0|0	0|0	0|0	0|0	0|0	0|0	1|0	1|0	1|0	0|0	1|0	1|0	0|0	./.	0|0	0|0	0|0	0|0
627	84	.	A	G	20	PASS	NS=17;DP=8	GT	0|0	0|0	0|0	0|0	0|0	0|0	1|0	1|0	1|0	0|0	1|0	1|0	0|0	./.	0|0	0|0	0|0	0|0
627	107	.	G	T	20	PASS	NS=17;DP=8	GT	0|0	0|0	0|0	0|1	0|0	0|0	0|0	0|0	0|0	0|0	0|0	0|0	0|0	./.	0|0	0|0	0|0	0|0
628	80	.	A	T	20	PASS	NS=18;DP=8	GT	0|0	0|0	0|0	0|0	0|0	0|0	./.	0|0	0|0	0|0	0|0	1|0	0|0	0|0	0|0	0|0	0|0	./.
633	13	.	A	G	20	PASS	NS=16;DP=8	GT	0|0	./.	0|0	0|0	1|0	./.	0|0	0|0	0|0	0|0	0|0	0|0	0|0	./.	./.	0|0	0|0	./.
633	54	.	G	T	20	PASS	NS=16;DP=8	GT	0|0	0|1	0|0	0|0	0|0	0|0	0|0	0|0	0|0	0|0	0|0	0|0	0|1	./.	0|0	0|0	0|0	./.
636	46	.	G	A	20	PASS	NS=14;DP=8	GT	0|0	0|0	0|0	0|0	./.	0|0	0|0	./.	./.	0|0	0|0	./.	1|1	1|1	0|0	0|0	1|1	1|1
637	3	.	A	C	20	PASS	NS=17;DP=8	GT	0|0	0|0	0|0	0|0	0|0	0|0	1|0	1|0	./.	0|0	0|0	0|0	0|0	1|1	0|0	0|0	0|0	1|0
638	73	.	A	C	20	PASS	NS=17;DP=8	GT	0|0	0|0	0|0	0|0	./.	0|0	0|0	0|0	0|0	0|0	0|0	0|0	1|0	0|0	0|0	0|0	0|0	1|0
639	44	.	C	A	20	PASS	NS=17;DP=8	GT	0|0	0|0	0|0	0|0	./.	0|1	0|0	0|1	0|1	0|1	./.	0|0	0|0	0|0	0|0	0|0	0|0	0|0
640	18	.	T	A	20	PASS	NS=18;DP=8	GT	0|0	0|0	0|0	0|0	0|0	0|0	1|1	1|1	1|1	0|0	0|0	0|0	0|0	0|0	0|0	0|0	0|0	0|0
640	21	.	G	T	20	PASS	NS=18;DP=8	GT	0|0	0|0	0|1	0|0	0|0	0|0	0|0	0|0	0|0	0|0	0|0	0|0	0|0	0|0	0|0	0|0	0|0	0|0
640	49	.	G	C	20	PASS	NS=18;DP=8	GT	0|0	0|1	0|0	1|1	0|0	0|0	0|0	0|0	0|1	0|0	0|1	0|1	0|0	0|0	0|0	0|0	0|1	0|0
640	54	.	G	A	20	PASS	NS=18;DP=8	GT	0|0	0|0	0|0	0|0	0|0	0|0	1|1	0|1	0|1	0|0	0|0	0|0	0|0	0|0	0|0	0|0	0|0	0|0
640	62	.	T	G	20	PASS	NS=18;DP=8	GT	0|0	0|0	0|0	0|0	0|0	0|0	0|0	0|0	0|0	0|0	0|0	0|0	0|0	0|0	1|0	1|0	0|0	0|0
640	108	.	G	A	20	PASS	NS=18;DP=8	GT	0|0	0|0	0|0	0|0	0|0	0|0	0|0	0|0	0|0	0|1	0|0	0|0	0|0	0|0	0|0	0|0	0|0	0|0
643	1	.	G	C	20	PASS	NS=18;DP=8	GT	0|0	0|0	0|0	0|0	0|0	0|0	0|0	0|0	0|0	0|0	0|0	0|0	0|1	0|1	0|0	0|0	0|0	0|0
643	8	.	A	T	20	PASS	NS=18;DP=8	GT	0|0	1|0	0|0	0|0	1|0	0|0	0|0	1|0	0|0	1|1	0|0	0|0	0|0	0|0	0|0	0|0	0|0	0|0
643	26	.	C	T	20	PASS	NS=18;DP=8	GT	0|0	1|0	0|0	0|0	1|0	0|0	0|0	1|0	0|0	1|1	0|0	0|0	0|0	0|0	0|0	0|0	0|0	0|0
644	3	.	G	A	20	PASS	NS=14;DP=8	GT	0|1	0|0	./.	0|0	0|1	0|0	0|0	0|1	0|0	./.	0|0	0|0	0|0	./.	0|0	./.	0|0	0|0
648	7	.	A	T	20	PASS	NS=18;DP=8	GT	0|0	0|0	1|1	0|0	0|0	0|0	0|0	0|0	0|0	0|0	0|0	0|0	0|0	0|0	0|0	0|0	0|0	0|0
648	44	.	G	A	20	PASS	NS=18;DP=8	GT	0|0	0|0	0|0	0|0	0|0	1|1	0|0	0|0	0|0	0|0	0|0	0|0	0|0	0|0	0|0	0|0	0|0	0|0
649	74	.	A	T	20	PASS	NS=15;DP=8	GT	1|1	0|0	1|1	1|0	./.	0|0	0|0	1|0	./.	0|0	0|0	./.	0|0	0|0	0|0	0|0	./.	0|0
649	96	.	A	C	20	PASS	NS=15;DP=8	GT	0|0	0|0	0|0	0|0	./.	0|0	0|0	1|0	./.	0|0	0|0	1|0	0|0	0|0	0|0	0|0	./.	0|0
649	107	.	C	T	20	PASS	NS=15;DP=8	GT	1|1	0|0	1|1	1|1	./.	1|0	./.	1|0	./.	0|0	1|0	./.	1|0	1|0	0|0	0|0	./.	1|0
650	27	.	C	T	20	PASS	NS=15;DP=8	GT	1|0	0|0	1|1	0|0	./.	0|0	1|0	1|1	0|0	1|0	./.	1|1	0|0	0|0	0|0	0|0	0|0	./.
650	109	.	A	G	20	PASS	NS=15;DP=8	GT	0|0	0|0	0|0	0|0	./.	0|0	1|0	1|0	0|0	0|0	./.	0|0	0|0	0|0	0|0	0|0	0|0	./.
653	27	.	G	A	20	PASS	NS=17;DP=8	GT	0|0	0|0	0|0	0|1	0|0	0|0	0|0	0|0	./.	0|0	0|0	0|0	0|0	0|0	0|0	0|0	0|0	0|0
653	86	.	C	T	20	PASS	NS=17;DP=8	GT	0|0	0|0	0|0	0|0	0|0	0|0	0|0	0|0	./.	0|0	0|0	0|0	0|0	0|0	1|0	0|0	0|0	1|0
653	121	.	A	G	20	PASS	NS=17;DP=8	GT	0|0	0|0	1|0	1|0	1|0	0|0	0|0	0|0	./.	0|0	0|0	0|0	0|0	0|0	0|0	1|0	0|0	0|0
655	1	.	G	A	20	PASS	NS=17;DP=8	GT	0|0	0|1	0|0	0|1	./.	0|0	0|0	0|0	0|0	0|0	0|0	0|0	0|0	0|0	0|0	0|0	0|0	0|0
655	3	.	G	A	20	PASS	NS=17;DP=8	GT	0|0	0|0	0|0	0|0	./.	0|0	0|1	0|0	0|0	0|0	0|0	0|0	0|0	0|0	0|0	0|0	0|0	0|0
655	12	.	T	C	20	PASS	NS=17;DP=8	GT	0|0	0|0	0|0	0|0	./.	0|0	1|1	0|0	0|0	0|0	0|0	0|0	0|0	0|0	0|0	0|0	0|0	0|0
655	15	.	A	T	20	PASS	NS=17;DP=8	GT	0|0	0|0	0|0	0|0	./.	0|0	1|1	0|0	0|0	0|0	0|0	0|0	0|0	0|0	0|0	0|0	0|0	0|0
655	24	.	T	G	20	PASS	NS=17;DP=8	GT	0|0	0|0	0|0	0|0	./.	1|0	0|0	0|0	0|0	1|0	0|0	0|0	0|0	0|0	0|0	1|0	1|0	0|0
655	43	.	G	T	20	PASS	NS=17;DP=8	GT	0|0	0|0	0|0	0|0	./.	0|1	./.	0|0	0|0	0|0	0|0	0|0	0|0	0|0	0|0	0|0	0|0	0|0
655	48	.	C	A	20	PASS	NS=17;DP=8	GT	0|0	0|0	0|0	0|0	./.	0|1	./.	0|0	0|0	0|1	0|0	0|0	0|0	0|0	0|0	0|1	0|1	0|0
656	3	.	T	C	20	PASS	NS=18;DP=8	GT	0|0	./.	0|1	0|1	0|0	0|1	0|1	0|0	0|0	0|0	0|0	0|0	0|0	0|0	./.	0|0	0|0	0|0
658	42	.	C	A	20	PASS	NS=18;DP=8	GT	0|0	0|0	0|0	0|0	0|1	0|0	0|0	0|0	0|0	0|0	0|0	0|1	0|0	0|0	0|0	0|1	1|1	0|0
658	136	.	C	T	20	PASS	NS=18;DP=8	GT	0|0	1|1	1|0	1|0	0|0	1|0	0|0	0|0	0|0	0|0	0|0	1|0	0|0	1|0	0|0	0|0	0|0	1|0
663	5	.	A	C	20	PASS	NS=14;DP=8	GT	./.	1|0	./.	1|0	./.	0|0	0|0	0|0	0|0	./.	0|0	0|0	0|0	0|0	0|0	1|0	0|0	1|0
663	13	.	T	A	20	PASS	NS=14;DP=8	GT	./.	0|1	./.	0|1	./.	0|0	0|0	0|0	0|0	./.	0|0	0|0	0|0	0|0	0|0	0|1	0|0	0|1
663	24	.	G	C	20	PASS	NS=14;DP=8	GT	./.	0|1	./.	0|1	./.	0|0	0|0	0|0	0|0	./.	0|0	0|0	0|0	0|0	0|0	0|1	0|0	0|1
663	25	.	G	T	20	PASS	NS=14;DP=8	GT	./.	0|1	./.	0|1	./.	0|0	0|0	0|0	0|0	./.	0|0	0|0	0|0	0|0	0|0	0|1	0|0	0|1
663	28	.	A	G	20	PASS	NS=14;DP=8	GT	./.	1|0	./.	1|0	./.	0|0	0|0	0|0	0|0	./.	0|0	0|0	0|0	0|0	0|0	1|0	0|0	1|0
667	29	.	A	G	20	PASS	NS=17;DP=8	GT	1|0	0|0	0|0	0|0	0|0	1|0	0|0	0|0	0|0	0|0	0|0	0|0	0|0	0|0	0|0	0|0	0|0	./.
668	47	.	G	T	20	PASS	NS=17;DP=8	GT	0|0	0|0	0|0	0|0	0|0	0|0	0|0	0|1	./.	0|0	0|0	1|1	0|0	0|0	0|0	0|1	0|1	0|0
669	4	.	T	C	20	PASS	NS=18;DP=8	GT	0|0	0|0	0|0	0|0	0|1	0|1	0|1	0|0	0|1	0|0	0|0	0|0	0|0	0|0	0|0	0|0	0|0	0|0
669	79	.	G	A	20	PASS	NS=18;DP=8	GT	0|0	0|0	0|0	0|0	0|0	0|0	0|0	0|0	0|0	0|0	0|0	0|0	0|0	0|0	0|0	0|1	0|0	0|0
670	26	.	A	T	20	PASS	NS=15;DP=8	GT	0|0	0|0	0|0	0|0	./.	0|0	0|0	0|0	./.	1|0	0|0	0|0	0|0	0|0	0|0	0|0	./.	0|0
672	38	.	G	A	20	PASS	NS=17;DP=8	GT	0|1	0|0	0|0	0|1	0|0	0|1	1|1	0|0	0|1	0|0	0|0	0|0	0|0	0|0	0|0	0|0	0|0	./.
673	88	.	A	G	20	PASS	NS=15;DP=8	GT	1|0	0|0	0|0	0|0	./.	0|0	0|0	0|0	./.	0|0	0|0	0|0	0|0	0|0	0|0	0|0	./.	0|0
675	40	.	A	C	20	PASS	NS=16;DP=8	GT	0|0	0|0	0|0	0|0	0|0	0|0	0|0	0|0	./.	0|0	1|0	0|0	0|0	0|0	0|0	0|0	./.	0|0
675	46	.	T	C	20	PASS	NS=16;DP=8	GT	0|0	0|0	0|1	0|0	0|0	0|1	0|1	0|0	./.	0|1	0|0	0|1	0|0	0|0	0|0	0|0	./.	0|0
675	60	.	T	C	20	PASS	NS=16;DP=8	GT	0|0	0|1	0|0	0|0	0|1	0|0	0|0	0|0	./.	0|0	0|0	0|0	1|1	0|1	0|0	0|0	./.	1|1
675	67	.	C	T	20	PASS	NS=16;DP=8	GT	0|0	0|0	1|0	0|0	1|0	1|0	1|0	./.	./.	1|0	0|0	1|0	0|0	0|0	0|0	0|0	./.	0|0
675	94	.	G	T	20	PASS	NS=16;DP=8	GT	0|0	0|0	0|0	0|0	0|1	0|0	0|0	./.	./.	0|0	0|0	0|0	0|0	0|0	0|0	0|0	./.	0|0
676	44	.	A	G	20	PASS	NS=18;DP=8	GT	0|0	0|0	0|0	0|0	0|0	0|0	0|0	0|0	1|1	1|0	./.	0|0	0|0	0|0	0|0	0|0	0|0	0|0
676	91	.	A	T	20	PASS	NS=18;DP=8	GT	0|0	0|0	0|0	0|0	0|0	0|0	1|0	1|0	0|0	0|0	0|0	1|0	0|0	1|0	0|0	0|0	0|0	0|0
677	78	.	C	A	20	PASS	NS=18;DP=8	GT	0|0	0|0	0|1	0|0	0|0	0|1	0|0	0|0	0|0	0|0	0|0	0|0	0|0	0|0	0|0	0|0	0|0	0|0
678	52	.	T	A	20	PASS	NS=15;DP=8	GT	./.	0|0	0|0	0|0	0|0	./.	0|0	0|0	0|0	0|0	0|0	0|0	1|1	1|1	0|1	0|1	./.	1|1
678	93	.	A	G	20	PASS	NS=15;DP=8	GT	./.	0|0	0|0	0|0	0|0	./.	0|0	0|0	1|0	0|0	1|0	1|0	0|0	0|0	0|0	0|0	./.	0|0
679	34	.	G	T	20	PASS	NS=18;DP=8	GT	0|0	0|0	0|0	0|1	0|0	0|0	0|0	0|0	0|0	0|0	0|0	0|0	0|0	0|0	0|0	0|0	0|0	0|0
679	36	.	G	C	20	PASS	NS=18;DP=8	GT	0|0	0|0	0|0	0|0	0|0	0|0	0|0	0|0	0|0	0|0	0|0	0|0	0|0	0|0	0|1	0|1	0|0	0|0
679	39	.	C	T	20	PASS	NS=18;DP=8	GT	0|0	0|0	0|0	0|0	0|0	0|0	0|0	0|0	0|0	0|0	0|0	0|0	1|1	0|0	0|0	0|0	0|0	1|1
680	18	.	C	T	20	PASS	NS=18;DP=8	GT	0|0	1|0	0|0	0|0	0|0	0|0	0|0	0|0	0|0	0|0	0|0	0|0	0|0	0|0	0|0	0|0	0|0	1|0
681	34	.	A	G	20	PASS	NS=15;DP=8	GT	0|0	0|0	./.	0|0	./.	./.	0|0	0|0	0|0	0|0	0|0	0|0	0|0	0|0	1|1	1|0	0|0	0|0
681	111	.	C	T	20	PASS	NS=15;DP=8	GT	0|0	0|0	./.	0|0	./.	./.	0|0	0|0	0|0	0|0	0|0	1|0	1|0	1|0	./.	./.	0|0	1|0
681	129	.	A	C	20	PASS	NS=15;DP=8	GT	0|0	0|0	./.	0|0	./.	./.	0|0	1|0	0|0	1|0	1|0	1|0	0|0	0|0	0|0	0|0	0|0	0|0
685	9	.	G	C	20	PASS	NS=18;DP=8	GT	0|0	0|0	0|0	0|0	0|0	0|0	0|0	0|0	0|0	0|0	0|0	0|0	0|0	1|1	0|0	0|0	0|0	0|1
685	145	.	G	T	20	PASS	NS=18;DP=8	GT	./.	0|1	0|0	1|1	1|1	0|1	0|1	0|1	1|1	0|0	0|1	0|1	0|0	0|0	0|0	1|1	1|1	0|0
692	61	.	C	A	20	PASS	NS=18;DP=8	GT	0|0	0|0	0|0	0|0	0|0	0|0	0|1	./.	0|0	0|0	0|0	0|0	0|0	0|0	0|0	0|0	0|0	0|0
694	15	.	G	C	20	PASS	NS=14;DP=8	GT	0|0	./.	./.	0|0	./.	0|0	0|0	0|0	0|0	0|0	0|0	0|1	0|0	./.	0|0	0|0	0|0	0|1
694	20	.	G	A	20	PASS	NS=14;DP=8	GT	0|0	./.	./.	0|0	./.	0|0	0|0	0|0	0|0	0|0	0|0	0|1	0|0	./.	0|0	0|0	0|0	0|1
694	24	.	A	T	20	PASS	NS=14;DP=8	GT	0|0	./.	./.	0|0	./.	0|0	0|0	0|0	0|0	0|0	0|0	1|0	0|0	./.	0|0	0|0	0|0	1|0
694	26	.	C	A	20	PASS	NS=14;DP=8	GT	0|0	./.	./.	0|0	./.	0|0	0|0	0|0	0|0	0|0	0|0	0|1	0|0	./.	0|0	0|0	0|0	0|1
694	34	.	A	G	20	PASS	NS=14;DP=8	GT	0|0	./.	./.	0|0	./.	0|0	0|0	0|0	0|0	0|0	0|0	1|0	0|0	./.	0|0	0|0	0|0	1|0
696	36	.	T	C	20	PASS	NS=14;DP=8	GT	0|0	0|0	0|0	0|0	0|0	0|0	0|0	0|1	0|0	1|1	0|0	0|0	./.	./.	0|0	0|0	./.	./.
696	59	.	A	T	20	PASS	NS=14;DP=8	GT	0|0	0|0	0|0	0|0	0|0	0|0	0|0	0|0	1|0	0|0	1|0	0|0	./.	./.	0|0	0|0	./.	./.
697	31	.	G	T	20	PASS	NS=17;DP=8	GT	0|0	0|0	0|0	0|0	0|0	0|0	0|0	0|0	0|0	0|0	0|0	0|0	0|1	./.	0|0	0|0	./.	0|1
697	72	.	C	T	20	PASS	NS=17;DP=8	GT	1|0	0|0	1|0	0|0	0|0	1|0	0|0	0|0	0|0	1|0	0|0	0|0	0|0	0|0	0|0	0|0	./.	0|0
697	104	.	T	C	20	PASS	NS=17;DP=8	GT	0|1	0|0	0|1	0|0	0|0	0|1	0|0	0|0	0|0	0|1	0|0	0|0	0|0	0|0	./.	0|0	./.	0|0
698	29	.	G	A	20	PASS	NS=17;DP=8	GT	0|0	0|0	0|0	0|0	0|0	1|1	0|0	0|0	0|0	0|0	0|0	0|0	0|0	0|0	0|0	0|0	./.	0|0
698	53	.	A	G	20	PASS	NS=17;DP=8	GT	0|0	0|0	0|0	0|0	0|0	0|0	0|0	1|0	0|0	0|0	0|0	0|0	0|0	0|0	0|0	0|0	./.	0|0
698	65	.	G	T	20	PASS	NS=17;DP=8	GT	0|0	1|1	0|1	0|1	1|1	0|0	0|0	0|0	0|0	0|0	0|0	0|0	0|0	0|0	0|1	0|0	./.	1|1
698	77	.	T	C	20	PASS	NS=17;DP=8	GT	0|0	0|0	0|0	0|0	0|0	0|0	0|0	0|0	0|0	0|1	0|0	1|1	0|1	0|1	0|0	0|0	./.	0|0
699	16	.	C	T	20	PASS	NS=18;DP=8	GT	0|0	1|0	0|0	1|0	0|0	0|0	0|0	1|0	0|0	0|0	1|0	0|0	0|0	0|0	0|0	1|0	0|0	1|0
699	66	.	C	T	20	PASS	NS=18;DP=8	GT	0|0	1|0	0|0	1|0	0|0	0|0	0|0	1|0	0|0	0|0	1|0	0|0	0|0	0|0	0|0	1|0	0|0	1|0
699	81	.	G	T	20	PASS	NS=18;DP=8	GT	0|1	0|0	0|0	0|0	0|0	0|0	0|0	0|0	0|0	0|0	0|0	0|0	0|0	0|0	0|0	0|0	0|0	0|0
701	18	.	A	G	20	PASS	NS=18;DP=8	GT	0|0	0|0	0|0	0|0	0|0	1|1	0|0	0|0	0|0	0|0	0|0	0|0	0|0	0|0	0|0	0|0	0|0	0|0
701	47	.	G	C	20	PASS	NS=18;DP=8	GT	0|0	0|0	0|0	0|0	0|0	1|1	0|0	0|0	0|0	0|0	0|0	0|0	0|0	0|0	0|0	0|0	0|0	0|0
701	49	.	A	T	20	PASS	NS=18;DP=8	GT	0|0	0|0	0|0	0|0	0|0	1|1	0|0	0|0	0|0	0|0	0|0	0|0	0|0	0|0	0|0	0|0	0|0	0|0
703	7	.	A	G	20	PASS	NS=16;DP=8	GT	1|0	./.	1|1	0|0	1|1	1|0	0|0	0|0	./.	0|0	0|0	0|0	1|1	0|0	0|0	0|0	0|0	1|0
704	30	.	G	A	20	PASS	NS=17;DP=8	GT	0|0	0|0	0|0	0|0	0|0	0|0	0|0	0|0	0|1	0|0	0|0	0|0	0|0	0|0	0|0	0|0	0|0	./.
704	32	.	C	A	20	PASS	NS=17;DP=8	GT	0|0	0|0	0|0	0|0	0|0	0|0	0|0	0|0	0|1	0|0	0|0	0|0	0|0	0|0	0|0	0|0	0|0	./.
704	35	.	G	C	20	PASS	NS=17;DP=8	GT	0|1	0|0	1|1	0|0	0|0	0|1	0|1	./.	0|0	0|0	0|0	./.	./.	0|0	./.	0|0	0|0	./.
705	70	.	C	G	20	PASS	NS=14;DP=8	GT	0|0	0|0	0|0	0|0	./.	0|0	0|0	./.	./.	0|0	0|0	0|0	0|0	0|0	1|0	1|0	./.	0|0
705	85	.	T	G	20	PASS	NS=14;DP=8	GT	0|0	0|0	0|0	0|0	./.	0|0	0|0	./.	./.	0|0	0|0	0|0	0|0	0|0	1|0	1|0	./.	0|0
708	3	.	C	A	20	PASS	NS=18;DP=8	GT	0|0	0|0	0|0	0|0	0|0	0|0	0|0	0|0	0|1	0|0	1|1	0|0	0|0	0|0	0|0	0|0	0|0	0|0
708	28	.	A	T	20	PASS	NS=18;DP=8	GT	0|0	0|0	0|0	0|0	0|0	0|0	0|0	0|0	1|0	0|0	1|1	0|0	0|0	0|0	0|0	0|0	0|0	0|0
708	66	.	C	G	20	PASS	NS=18;DP=8	GT	0|0	0|0	0|0	0|0	0|0	0|0	0|0	0|0	0|0	1|0	0|0	0|0	0|0	0|0	0|0	0|0	0|0	0|0
710	30	.	T	C	20	PASS	NS=17;DP=8	GT	0|0	1|1	0|0	0|0	0|0	0|1	./.	0|0	./.	0|0	0|0	0|0	0|0	0|0	./.	0|0	0|0	0|0
711	62	.	A	C	20	PASS	NS=18;DP=8	GT	0|0	0|0	0|0	0|0	0|0	0|0	0|0	0|0	0|0	0|0	0|0	0|0	1|0	1|0	0|0	0|0	1|1	1|0
711	88	.	G	A	20	PASS	NS=18;DP=8	GT	0|0	0|0	0|0	0|0	0|0	0|0	0|0	0|0	0|1	0|0	0|1	0|0	0|0	0|0	0|0	0|0	0|0	0|0
712	62	.	C	A	20	PASS	NS=17;DP=8	GT	0|0	0|0	0|0	0|0	0|0	0|0	0|0	0|0	0|0	0|1	0|0	0|0	0|0	0|0	0|0	0|0	./.	0|0
712	93	.	G	C	20	PASS	NS=17;DP=8	GT	0|1	0|0	0|1	0|0	0|1	1|1	0|1	0|0	0|0	0|1	0|0	1|1	0|0	0|0	0|0	0|0	./.	0|0
712	132	.	A	G	20	PASS	NS=17;DP=8	GT	0|0	0|0	1|0	0|0	1|0	0|0	0|0	0|0	0|0	0|0	0|0	0|0	0|0	0|0	0|0	0|0	./.	0|0
713	46	.	A	T	20	PASS	NS=16;DP=8	GT	1|0	0|0	0|0	1|0	1|0	0|0	./.	0|0	0|0	0|0	./.	0|0	0|0	0|0	0|0	0|0	0|0	0|0
716	30	.	A	T	20	PASS	NS=17;DP=8	GT	0|0	0|0	0|0	0|0	0|0	0|0	0|0	0|0	0|0	0|0	0|0	0|0	1|0	0|0	1|0	1|0	./.	0|0
716	99	.	G	A	20	PASS	NS=17;DP=8	GT	0|0	0|0	0|1	0|0	0|0	0|0	0|1	0|0	0|0	0|0	0|0	0|0	0|0	0|0	0|0	0|0	./.	0|0
717	39	.	G	T	20	PASS	NS=18;DP=8	GT	./.	0|0	0|1	0|1	0|0	0|1	0|0	0|0	0|0	0|1	0|0	0|0	0|0	0|0	0|0	0|0	0|0	0|0
718	48	.	A	C	20	PASS	NS=17;DP=8	GT	0|0	0|0	0|0	0|0	0|0	0|0	1|0	1|0	0|0	./.	0|0	0|0	0|0	0|0	0|0	0|0	0|0	0|0
720	12	.	G	A	20	PASS	NS=18;DP=8	GT	0|0	0|0	0|0	0|0	0|0	0|0	0|0	0|1	0|0	0|0	0|0	0|0	0|1	0|1	0|0	0|0	0|1	0|1
722	59	.	G	A	20	PASS	NS=17;DP=8	GT	0|0	0|0	0|0	0|0	0|0	0|0	0|0	0|0	./.	0|0	0|0	0|0	0|0	0|0	0|1	0|1	0|0	0|0
723	5	.	A	C	20	PASS	NS=15;DP=8	GT	1|1	0|0	0|0	./.	0|0	0|0	0|0	0|0	./.	0|0	0|0	0|0	0|0	0|0	0|0	0|0	./.	0|0
723	23	.	C	G	20	PASS	NS=15;DP=8	GT	1|1	0|0	0|0	./.	0|0	0|0	0|0	0|0	./.	0|0	0|0	0|0	0|0	0|0	0|0	0|0	./.	0|0
723	36	.	T	C	20	PASS	NS=15;DP=8	GT	0|0	0|0	0|0	./.	0|0	0|0	0|0	0|0	./.	0|0	0|1	0|0	0|0	0|0	0|0	0|0	./.	0|0
723	41	.	A	T	20	PASS	NS=15;DP=8	GT	1|1	0|0	0|0	./.	0|0	0|0	0|0	0|0	./.	0|0	0|0	0|0	0|0	0|0	0|0	0|0	./.	0|0
723	42	.	G	T	20	PASS	NS=15;DP=8	GT	1|1	0|0	0|0	./.	0|0	0|0	0|0	0|0	./.	0|0	0|0	0|0	0|0	0|0	0|0	0|0	./.	0|0
723	62	.	A	G	20	PASS	NS=15;DP=8	GT	1|1	0|0	0|0	./.	0|0	0|0	0|0	0|0	./.	0|0	0|0	0|0	0|0	0|0	0|0	0|0	./.	0|0
724	33	.	C	G	20	PASS	NS=17;DP=8	GT	0|0	0|0	0|0	1|0	0|0	0|0	0|0	0|0	0|0	0|0	0|0	0|0	0|0	0|0	0|0	0|0	./.	1|0
727	21	.	A	G	20	PASS	NS=15;DP=8	GT	1|1	1|1	0|0	1|1	./.	0|0	1|1	1|1	./.	0|0	1|1	0|0	0|0	0|0	0|0	./.	1|1	0|0
727	29	.	C	A	20	PASS	NS=15;DP=8	GT	0|0	0|0	0|0	0|0	./.	0|0	0|0	0|0	./.	0|0	0|0	0|0	0|0	0|1	0|0	./.	0|0	0|0
727	31	.	G	A	20	PASS	NS=15;DP=8	GT	0|0	0|0	0|0	0|0	./.	0|0	0|0	0|0	./.	0|0	0|0	0|0	0|0	0|1	0|0	./.	0|0	0|0
728	15	.	G	T	20	PASS	NS=18;DP=8	GT	0|0	0|0	0|0	0|0	0|0	0|0	0|1	0|0	0|0	0|0	0|0	0|0	0|0	0|0	0|0	0|0	0|0	0|0
728	43	.	T	A	20	PASS	NS=18;DP=8	GT	0|1	0|0	0|1	0|0	0|1	0|1	0|0	0|0	0|0	0|0	0|0	0|0	0|0	0|0	0|0	0|0	0|0	0|0
728	63	.	C	T	20	PASS	NS=18;DP=8	GT	0|0	1|0	0|0	0|0	0|0	0|0	0|0	0|0	0|0	0|0	0|0	0|0	0|0	0|0	0|0	0|0	0|0	0|0
728	75	.	C	A	20	PASS	NS=18;DP=8	GT	0|0	0|0	0|0	0|0	0|0	0|0	0|1	0|0	0|0	0|1	0|0	0|0	0|0	0|0	0|0	0|0	0|0	0|0
728	76	.	A	G	20	PASS	NS=18;DP=8	GT	0|0	0|0	0|0	0|0	0|0	0|0	1|0	0|0	0|0	1|0	0|0	0|0	0|0	0|0	0|0	0|0	0|0	0|0
728	85	.	C	T	20	PASS	NS=18;DP=8	GT	1|0	0|0	1|0	0|0	1|0	1|0	0|0	0|0	0|0	1|0	0|0	0|0	0|0	0|0	0|0	0|0	0|0	0|0
730	88	.	T	A	20	PASS	NS=15;DP=8	GT	0|0	0|0	./.	0|0	0|1	0|0	0|0	./.	./.	0|0	0|0	0|0	0|0	0|0	0|1	0|1	0|0	0|1
732	10	.	C	G	20	PASS	NS=17;DP=8	GT	0|0	0|0	0|0	0|0	./.	0|0	0|0	0|0	0|0	0|0	0|0	0|0	0|0	1|0	0|0	0|0	0|0	0|0
733	33	.	T	C	20	PASS	NS=17;DP=8	GT	0|1	1|1	0|0	0|1	0|0	1|1	0|0	0|1	0|1	0|0	1|1	0|0	1|1	1|1	0|0	0|0	1|1	./.
733	40	.	T	C	20	PASS	NS=17;DP=8	GT	0|0	0|0	0|1	0|0	0|1	0|0	0|0	0|0	0|0	0|1	0|0	0|1	0|0	0|0	0|0	0|0	0|0	./.
734	67	.	G	C	20	PASS	NS=18;DP=8	GT	0|0	0|0	0|0	0|0	0|0	0|0	0|0	0|0	0|0	0|0	0|0	0|0	0|1	0|0	0|1	./.	0|0	0|0
735	2	.	T	A	20	PASS	NS=17;DP=8	GT	./.	1|1	./.	0|0	0|0	0|0	0|0	0|0	0|0	0|0	0|0	0|0	0|0	0|0	./.	0|0	0|0	0|0
735	7	.	C	A	20	PASS	NS=17;DP=8	GT	./.	./.	./.	1|1	0|0	0|1	0|0	0|0	0|0	0|0	0|0	0|0	1|1	1|1	./.	0|0	0|0	0|1
740	18	.	T	C	20	PASS	NS=18;DP=8	GT	0|0	0|1	0|0	0|1	1|1	0|0	0|0	0|0	0|1	0|0	0|0	0|0	0|1	0|1	0|0	0|0	1|1	0|1
741	29	.	A	G	20	PASS	NS=15;DP=8	GT	0|0	0|0	1|0	1|0	0|0	0|0	0|0	0|0	./.	0|0	0|0	0|0	0|0	0|0	0|0	0|0	./.	./.
741	36	.	A	G	20	PASS	NS=15;DP=8	GT	./.	0|0	1|0	1|0	0|0	./.	./.	0|0	./.	0|0	0|0	0|0	./.	0|0	0|0	0|0	./.	./.
742	57	.	C	G	20	PASS	NS=18;DP=8	GT	0|0	0|0	0|0	0|0	0|0	0|0	0|0	0|0	0|0	0|0	0|0	1|0	0|0	0|0	0|0	0|0	0|0	0|0
743	52	.	G	T	20	PASS	NS=18;DP=8	GT	0|0	0|0	0|0	0|0	0|0	0|1	0|0	0|0	1|1	0|1	1|1	0|1	0|1	0|1	1|1	0|0	0|0	0|1
743	123	.	G	A	20	PASS	NS=18;DP=8	GT	0|0	0|0	0|0	0|1	0|0	0|0	0|0	0|0	0|0	0|0	0|0	0|0	0|1	0|1	0|0	0|1	0|0	0|1
744	66	.	C	A	20	PASS	NS=18;DP=8	GT	0|0	1|1	0|1	0|0	0|0	./.	0|0	0|0	0|0	0|0	0|0	0|0	0|0	./.	0|0	0|0	0|0	0|0
746	9	.	A	G	20	PASS	NS=15;DP=8	GT	1|1	0|0	0|0	1|1	./.	1|0	0|0	0|0	./.	1|0	0|0	0|0	1|1	1|1	1|1	0|0	./.	0|0
746	12	.	A	G	20	PASS	NS=15;DP=8	GT	0|0	0|0	0|0	0|0	./.	0|0	0|0	0|0	./.	1|0	0|0	0|0	1|1	1|1	0|0	0|0	./.	0|0
746	92	.	C	G	20	PASS	NS=15;DP=8	GT	0|0	0|0	0|0	0|0	./.	0|0	1|0	1|0	./.	1|0	1|0	1|1	0|0	0|0	0|0	0|0	./.	0|0
746	103	.	A	G	20	PASS	NS=15;DP=8	GT	0|0	1|1	0|0	0|0	./.	0|0	0|0	0|0	./.	0|0	0|0	0|0	1|1	1|1	1|1	0|0	./.	0|0
746	105	.	C	T	20	PASS	NS=15;DP=8	GT	0|0	1|1	0|0	0|0	./.	0|0	0|0	0|0	./.	0|0	0|0	0|0	1|1	1|1	1|1	0|0	./.	0|0
747	42	.	G	A	20	PASS	NS=18;DP=8	GT	0|0	0|0	0|0	0|0	0|0	0|0	0|0	0|0	0|0	0|0	0|0	0|0	0|0	0|0	0|1	0|1	0|0	0|0
747	47	.	C	G	20	PASS	NS=18;DP=8	GT	0|0	1|0	1|0	0|0	0|0	1|0	0|0	0|0	0|0	1|0	0|0	0|0	0|0	0|0	0|0	0|0	0|0	0|0
747	60	.	C	A	20	PASS	NS=18;DP=8	GT	0|0	0|0	0|0	0|1	0|0	0|1	0|1	0|0	1|1	0|0	0|0	0|0	0|0	0|0	0|0	0|0	0|0	0|0
750	28	.	G	T	20	PASS	NS=16;DP=8	GT	./.	0|0	./.	0|0	0|0	0|0	1|1	0|1	0|0	0|0	0|1	0|1	0|0	0|1	0|0	0|0	0|0	0|0
751	32	.	T	C	20	PASS	NS=15;DP=8	GT	0|0	0|0	0|0	0|0	./.	0|0	0|1	0|0	0|1	./.	0|0	0|0	0|0	0|0	0|0	0|0	./.	0|0
752	12	.	T	A	20	PASS	NS=17;DP=8	GT	0|1	0|0	0|0	0|0	0|0	0|0	0|0	0|0	0|0	0|0	0|0	0|0	0|0	0|0	0|1	0|1	./.	0|0
752	75	.	G	A	20	PASS	NS=17;DP=8	GT	0|0	0|0	0|0	0|0	0|0	0|0	0|0	0|0	0|0	0|0	0|0	0|0	0|0	0|1	0|0	0|0	./.	0|0
753	53	.	A	T	20	PASS	NS=18;DP=8	GT	0|0	./.	0|0	1|1	0|0	./.	./.	./.	0|0	./.	./.	./.	1|0	0|0	0|0	0|0	0|0	0|0
753	54	.	A	T	20	PASS	NS=18;DP=8	GT	0|0	./.	0|0	./.	0|0	./.	./.	./.	0|0	./.	./.	./.	1|0	0|0	0|0	0|0	0|0	0|0
753	64	.	A	C	20	PASS	NS=18;DP=8	GT	0|0	./.	0|0	./.	1|1	./.	./.	./.	0|0	./.	./.	./.	0|0	1|0	0|0	0|0	0|0	0|0
754	34	.	T	C	20	PASS	NS=17;DP=8	GT	0|0	0|1	0|0	0|1	0|1	0|0	1|1	0|1	1|1	0|0	1|1	0|0	1|1	1|1	0|0	0|0	./.	0|1
754	64	.	A	G	20	PASS	NS=17;DP=8	GT	0|0	1|0	0|0	1|0	1|0	0|0	1|1	1|0	1|1	0|0	1|1	0|0	1|1	1|1	0|0	0|0	./.	1|0
754	85	.	A	G	20	PASS	NS=17;DP=8	GT	0|0	1|0	1|0	0|0	0|0	1|1	0|0	1|0	0|0	1|0	0|0	1|0	0|0	0|0	0|0	0|0	./.	1|0
757	44	.	T	C	20	PASS	NS=17;DP=8	GT	0|1	0|1	0|0	1|1	1|1	0|0	0|0	0|0	0|1	0|1	0|1	./.	0|0	0|0	0|0	0|0	0|1	0|0
757	52	.	T	G	20	PASS	NS=17;DP=8	GT	0|0	0|0	0|0	0|0	1|0	0|0	0|0	0|0	0|0	0|0	0|0	./.	0|0	0|0	0|0	0|0	0|0	0|0
757	113	.	A	T	20	PASS	NS=17;DP=8	GT	0|0	0|0	1|1	0|0	0|0	0|0	0|0	0|0	0|0	0|0	1|0	./.	0|0	1|0	0|0	0|0	0|0	1|0
757	121	.	A	C	20	PASS	NS=17;DP=8	GT	0|0	0|0	0|0	0|0	0|0	0|0	0|0	0|0	1|0	0|0	0|0	./.	0|0	0|0	0|0	0|0	0|0	0|0
759	105	.	A	C	20	PASS	NS=14;DP=8	GT	1|1	0|0	1|1	0|0	./.	./.	1|1	./.	1|0	1|0	1|0	0|0	0|0	./.	1|0	1|0	1|0	0|0
760	2	.	A	C	20	PASS	NS=18;DP=8	GT	1|0	1|1	1|0	0|0	0|0	1|0	0|0	0|0	0|0	0|0	0|0	0|0	./.	0|0	./.	0|0	1|0	./.
760	48	.	G	T	20	PASS	NS=18;DP=8	GT	0|1	0|0	0|0	0|0	0|1	0|0	0|0	0|0	0|0	0|0	0|0	1|1	0|0	0|0	0|0	0|0	0|0	0|0
761	30	.	T	C	20	PASS	NS=18;DP=8	GT	0|0	0|0	0|0	0|0	0|0	0|0	0|0	0|0	0|0	0|0	0|0	0|1	0|0	0|0	0|0	0|0	0|0	0|0
762	34	.	G	A	20	PASS	NS=17;DP=8	GT	0|0	0|1	0|0	0|1	./.	0|0	0|0	0|0	0|0	0|0	0|0	0|0	0|1	0|0	1|1	0|0	0|0	0|1
765	39	.	C	T	20	PASS	NS=18;DP=8	GT	1|1	0|0	0|0	0|0	0|0	0|0	0|0	0|0	0|0	0|0	0|0	0|0	0|0	0|0	0|0	0|0	0|0	0|0
766	6	.	G	C	20	PASS	NS=15;DP=8	GT	./.	0|0	./.	0|0	0|0	0|0	0|0	0|0	0|1	0|0	1|1	0|0	0|0	0|0	0|0	./.	0|0	0|0
768	6	.	C	A	20	PASS	NS=17;DP=8	GT	0|0	0|0	0|0	./.	0|0	./.	0|0	0|0	./.	0|1	./.	0|0	0|0	./.	0|0	0|0	0|0	0|0
768	51	.	C	G	20	PASS	NS=17;DP=8	GT	0|0	0|0	0|0	0|0	0|0	0|0	0|0	1|0	./.	1|0	1|0	0|0	0|0	0|0	0|0	0|0	0|0	0|0
771	9	.	T	A	20	PASS	NS=18;DP=8	GT	0|0	0|0	0|0	0|1	0|0	0|1	0|0	0|0	0|0	0|0	0|0	0|0	0|0	0|0	0|0	0|0	0|0	0|0
771	10	.	C	A	20	PASS	NS=18;DP=8	GT	0|0	0|0	0|0	0|1	0|0	0|1	0|0	0|0	0|0	0|0	0|0	0|0	0|0	0|0	0|0	0|0	0|0	0|0
771	11	.	T	C	20	PASS	NS=18;DP=8	GT	0|0	0|0	0|0	0|1	0|0	0|1	0|0	0|0	0|0	0|0	0|0	0|0	0|0	0|0	0|0	0|0	0|0	0|0
771	12	.	C	A	20	PASS	NS=18;DP=8	GT	0|0	0|0	0|0	0|1	0|0	0|1	0|0	0|0	0|0	0|0	0|0	0|0	0|0	0|0	0|0	0|0	0|0	0|0
771	40	.	T	G	20	PASS	NS=18;DP=8	GT	0|0	0|0	1|1	0|0	1|1	0|0	0|0	1|1	0|0	0|0	0|0	1|1	0|0	0|0	1|1	1|1	0|0	1|1
771	50	.	T	C	20	PASS	NS=18;DP=8	GT	0|0	0|0	1|1	0|0	0|1	0|0	0|0	1|1	0|0	0|0	0|0	0|0	0|0	0|0	1|1	1|1	0|0	1|1
772	15	.	C	A	20	PASS	NS=17;DP=8	GT	0|0	0|0	0|0	./.	0|0	0|0	0|1	0|0	./.	0|1	./.	0|1	0|1	./.	0|0	0|0	0|0	0|0
772	49	.	A	C	20	PASS	NS=17;DP=8	GT	0|0	0|0	0|0	0|0	0|0	1|0	0|0	0|0	0|0	1|0	./.	0|0	0|0	0|0	0|0	0|0	0|0	0|0
772	83	.	C	A	20	PASS	NS=17;DP=8	GT	0|0	0|0	0|0	0|1	0|0	0|0	0|0	0|0	0|0	0|0	./.	0|0	0|0	0|0	0|0	0|0	0|0	0|0
774	67	.	C	G	20	PASS	NS=15;DP=8	GT	0|0	1|0	0|0	1|0	0|0	./.	0|0	./.	./.	0|0	0|0	0|0	0|0	0|0	1|1	1|0	1|0	0|0
774	79	.	C	G	20	PASS	NS=15;DP=8	GT	0|0	0|0	0|0	0|0	0|0	./.	0|0	./.	./.	0|0	0|0	0|0	0|0	0|0	1|1	1|0	1|0	0|0
776	67	.	A	G	20	PASS	NS=17;DP=8	GT	0|0	0|0	0|0	0|0	0|0	0|0	0|0	0|0	0|0	0|0	0|0	1|0	0|0	0|0	0|0	./.	0|0	0|0
778	60	.	A	G	20	PASS	NS=16;DP=8	GT	0|0	0|0	0|0	0|0	0|0	0|0	1|1	0|0	./.	1|0	1|1	1|0	0|0	1|0	0|0	0|0	./.	1|0
779	88	.	C	T	20	PASS	NS=17;DP=8	GT	0|0	0|0	0|0	0|0	0|0	0|0	0|0	0|0	./.	0|0	0|0	0|0	0|0	1|0	0|0	0|0	0|0	1|0
780	70	.	G	A	20	PASS	NS=17;DP=8	GT	0|0	1|1	0|0	0|0	./.	0|0	0|0	0|0	0|0	0|0	0|0	0|0	0|0	0|0	0|0	0|0	0|0	0|0
780	102	.	G	C	20	PASS	NS=17;DP=8	GT	0|0	0|0	0|0	0|0	./.	0|0	0|0	1|1	0|0	0|0	0|0	0|0	0|0	0|0	0|0	0|0	0|0	0|0
782	122	.	C	A	20	PASS	NS=16;DP=8	GT	0|1	0|0	0|1	0|1	./.	0|1	0|0	0|0	./.	0|1	0|1	0|0	0|0	0|0	1|1	1|1	0|0	0|0
783	24	.	A	C	20	PASS	NS=15;DP=8	GT	0|0	0|0	0|0	0|0	0|0	0|0	0|0	0|0	1|0	./.	./.	0|0	./.	0|0	0|0	0|0	0|0	0|0
783	71	.	C	T	20	PASS	NS=15;DP=8	GT	0|0	0|0	0|0	0|0	0|0	0|0	0|0	0|0	1|0	./.	./.	0|0	./.	0|0	0|0	0|0	0|0	0|0
783	102	.	A	G	20	PASS	NS=15;DP=8	GT	0|0	0|0	0|0	0|0	0|0	0|0	0|0	0|0	1|0	./.	./.	0|0	./.	0|0	0|0	0|0	0|0	0|0
783	111	.	A	C	20	PASS	NS=15;DP=8	GT	0|0	0|0	0|0	0|0	0|0	0|0	0|0	0|0	1|0	./.	./.	0|0	./.	0|0	0|0	0|0	0|0	0|0
787	8	.	C	A	20	PASS	NS=17;DP=8	GT	0|1	0|0	0|1	./.	0|0	0|1	0|0	0|0	0|0	0|0	0|0	0|0	0|0	0|0	0|0	0|0	0|0	0|0
789	39	.	A	G	20	PASS	NS=17;DP=8	GT	0|0	1|0	0|0	0|0	0|0	0|0	0|0	0|0	./.	0|0	0|0	0|0	0|0	0|0	0|0	0|0	0|0	0|0
792	37	.	T	A	20	PASS	NS=18;DP=8	GT	0|1	0|0	0|0	0|0	0|0	0|0	0|0	0|0	0|0	0|0	0|0	0|0	0|0	0|0	0|0	0|0	0|0	0|0
792	46	.	C	A	20	PASS	NS=18;DP=8	GT	0|0	0|0	0|0	0|0	0|0	0|0	0|0	0|0	0|0	0|1	0|0	0|0	0|0	0|0	0|0	0|0	0|0	0|0
792	47	.	G	A	20	PASS	NS=18;DP=8	GT	0|0	0|0	0|0	0|0	0|0	0|0	0|0	0|0	0|0	0|1	0|0	0|0	0|0	0|0	0|0	0|0	0|0	0|0
796	44	.	C	A	20	PASS	NS=18;DP=8	GT	0|0	0|0	0|0	0|0	0|0	0|0	0|1	0|0	1|1	0|0	0|1	0|0	0|0	0|0	0|0	0|0	0|0	0|0
798	46	.	A	C	20	PASS	NS=18;DP=8	GT	0|0	0|0	0|0	0|0	0|0	0|0	0|0	0|0	0|0	0|0	0|0	0|0	1|0	0|0	0|0	0|0	0|0	0|0
799	81	.	A	T	20	PASS	NS=18;DP=8	GT	1|0	0|0	1|0	0|0	1|0	1|1	0|0	0|0	0|0	0|0	0|0	0|0	0|0	./.	1|0	1|0	1|0	0|0
800	1	.	G	T	20	PASS	NS=17;DP=8	GT	0|0	0|0	0|0	0|0	0|0	0|0	0|0	./.	0|1	0|0	0|1	0|0	0|0	0|0	0|0	0|0	0|0	0|0
801	23	.	G	T	20	PASS	NS=16;DP=8	GT	0|0	0|0	./.	0|0	0|0	0|0	0|1	0|0	0|0	0|0	0|0	./.	0|1	0|1	0|0	0|0	0|0	0|1
802	2	.	G	T	20	PASS	NS=16;DP=8	GT	0|0	0|0	1|1	0|0	0|0	0|1	0|0	0|1	0|0	0|0	0|0	0|1	0|0	0|0	0|0	0|0	./.	./.
802	6	.	C	T	20	PASS	NS=16;DP=8	GT	0|0	0|0	1|1	0|0	0|0	1|0	0|0	1|0	0|0	0|0	0|0	1|0	0|0	0|0	0|0	0|0	./.	./.
803	21	.	T	G	20	PASS	NS=18;DP=8	GT	1|0	1|0	0|0	0|0	0|0	0|0	0|0	0|0	1|0	1|0	1|0	0|0	0|0	0|0	0|0	0|0	0|0	0|0
803	29	.	C	T	20	PASS	NS=18;DP=8	GT	0|0	0|0	0|0	0|0	0|0	0|0	0|0	0|0	1|0	0|0	1|0	0|0	0|0	0|0	0|0	0|0	0|0	0|0
803	67	.	C	T	20	PASS	NS=18;DP=8	GT	1|0	1|0	0|0	0|0	0|0	0|0	0|0	0|0	1|0	1|0	1|0	0|0	0|0	0|0	0|0	0|0	0|0	0|0
806	44	.	T	A	20	PASS	NS=17;DP=8	GT	0|0	0|0	0|0	./.	0|0	0|0	0|0	0|0	1|1	0|0	0|1	0|0	0|0	0|0	0|0	0|0	0|0	0|0
807	58	.	C	A	20	PASS	NS=14;DP=8	GT	./.	0|0	0|1	0|1	0|0	0|0	0|0	./.	./.	0|0	0|0	./.	0|0	0|0	0|0	0|0	./.	0|1
808	33	.	A	C	20	PASS	NS=18;DP=8	GT	0|0	0|0	0|0	0|0	0|0	0|0	1|0	0|0	0|0	0|0	0|0	0|0	0|0	0|0	0|0	0|0	0|0	0|0
811	13	.	A	G	20	PASS	NS=15;DP=8	GT	0|0	0|0	0|0	0|0	0|0	0|0	1|1	0|0	0|0	0|0	0|0	0|0	./.	0|0	0|0	0|0	./.	./.
811	14	.	A	G	20	PASS	NS=15;DP=8	GT	0|0	0|0	0|0	0|0	0|0	0|0	1|1	0|0	0|0	0|0	0|0	0|0	./.	0|0	0|0	0|0	./.	./.
811	16	.	T	C	20	PASS	NS=15;DP=8	GT	0|0	0|0	0|0	0|0	0|0	0|0	1|1	0|0	0|0	0|0	0|0	0|0	./.	0|0	0|0	0|0	./.	./.
811	17	.	C	T	20	PASS	NS=15;DP=8	GT	0|0	0|0	0|0	0|0	0|0	0|0	1|1	0|0	0|0	0|0	0|0	0|0	./.	0|0	0|0	0|0	./.	./.
811	19	.	G	A	20	PASS	NS=15;DP=8	GT	0|0	0|0	0|0	0|0	0|0	0|0	1|1	0|0	0|0	0|0	0|0	0|0	./.	0|0	0|0	0|0	./.	./.
811	33	.	C	A	20	PASS	NS=15;DP=8	GT	0|0	0|0	0|0	0|0	0|0	0|0	0|0	0|0	1|1	0|0	0|0	0|0	./.	0|0	0|0	0|0	./.	./.
811	34	.	A	T	20	PASS	NS=15;DP=8	GT	0|0	0|0	0|0	0|0	0|0	0|0	0|0	0|0	1|1	0|0	0|0	0|0	./.	0|0	0|0	0|0	./.	./.
811	62	.	A	T	20	PASS	NS=15;DP=8	GT	0|0	0|0	0|0	0|0	0|0	0|0	1|1	0|0	0|0	0|0	0|0	0|0	./.	0|0	0|0	0|0	./.	./.
811	76	.	C	T	20	PASS	NS=15;DP=8	GT	0|0	0|0	0|0	0|0	0|0	0|0	1|1	0|0	0|0	0|0	0|0	0|0	./.	0|0	0|0	0|0	./.	./.
811	88	.	C	A	20	PASS	NS=15;DP=8	GT	0|0	0|0	0|0	0|0	0|0	0|0	1|1	0|0	0|0	0|0	0|0	0|0	./.	0|0	0|0	0|0	./.	./.
811	96	.	G	A	20	PASS	NS=15;DP=8	GT	0|0	0|0	0|0	0|0	0|0	0|0	1|1	0|0	0|0	0|0	0|0	0|0	./.	0|0	0|0	0|0	./.	./.
811	102	.	A	G	20	PASS	NS=15;DP=8	GT	0|0	0|0	0|0	0|0	0|0	0|0	1|1	0|0	0|0	0|0	0|0	0|0	./.	0|0	0|0	0|0	./.	./.
812	98	.	T	G	20	PASS	NS=14;DP=8	GT	0|0	1|0	1|0	0|0	./.	0|0	1|0	0|0	./.	0|0	0|0	0|0	0|0	./.	0|0	0|0	./.	0|0
814	79	.	G	A	20	PASS	NS=18;DP=8	GT	0|0	0|0	0|1	0|1	1|1	0|0	0|0	0|0	1|1	1|1	0|0	0|1	0|0	0|1	0|1	0|0	1|1	0|1
814	88	.	T	C	20	PASS	NS=18;DP=8	GT	0|0	0|0	0|1	0|1	1|1	0|0	0|0	0|0	1|1	1|1	0|0	0|1	0|0	0|1	0|1	0|0	1|1	0|1
814	93	.	C	T	20	PASS	NS=18;DP=8	GT	0|0	1|1	0|0	0|0	0|0	1|0	0|0	0|0	0|0	0|0	0|0	0|0	1|1	1|0	0|0	0|0	0|0	1|0
814	100	.	T	A	20	PASS	NS=18;DP=8	GT	0|0	0|0	0|0	0|0	0|0	0|0	0|0	0|0	./.	0|1	0|0	0|0	0|0	0|0	0|0	0|0	0|0	0|0
817	24	.	C	G	20	PASS	NS=17;DP=8	GT	1|0	1|0	1|0	1|0	0|0	1|1	0|0	0|0	./.	0|0	0|0	0|0	0|0	0|0	0|0	0|0	0|0	0|0
817	41	.	G	T	20	PASS	NS=17;DP=8	GT	0|0	0|0	0|0	0|0	0|0	0|0	0|0	0|0	./.	0|0	0|0	0|0	0|0	0|0	0|1	0|0	0|0	0|0
817	52	.	T	A	20	PASS	NS=17;DP=8	GT	0|0	0|0	0|0	0|0	0|0	0|0	0|0	0|0	./.	0|0	0|0	0|0	0|0	0|0	0|1	0|0	0|0	0|0
818	58	.	T	C	20	PASS	NS=17;DP=8	GT	0|0	0|0	0|0	0|1	0|0	0|0	0|0	0|0	1|1	0|1	1|1	0|1	0|0	0|1	0|1	0|1	./.	0|0
818	66	.	G	T	20	PASS	NS=17;DP=8	GT	./.	0|0	0|0	0|0	0|0	0|0	0|1	./.	0|0	0|0	./.	0|0	0|1	0|1	0|0	./.	./.	0|1
821	6	.	A	G	20	PASS	NS=16;DP=8	GT	0|0	0|0	0|0	0|0	./.	0|0	1|0	./.	0|0	1|0	0|0	0|0	0|0	./.	0|0	0|0	0|0	0|0
821	134	.	G	T	20	PASS	NS=16;DP=8	GT	0|0	0|0	1|1	0|0	./.	./.	0|1	./.	0|0	0|0	0|1	0|1	0|0	./.	0|0	0|0	0|0	0|0
822	33	.	C	T	20	PASS	NS=18;DP=8	GT	0|0	0|0	0|0	0|0	0|0	0|0	0|0	0|0	0|0	0|0	0|0	0|0	0|0	0|0	1|0	1|1	1|1	1|0
822	60	.	G	C	20	PASS	NS=18;DP=8	GT	0|1	./.	0|0	0|0	0|1	0|0	1|1	1|1	0|1	1|1	0|1	0|1	./.	0|0	./.	./.	0|0	0|0
825	41	.	T	C	20	PASS	NS=17;DP=8	GT	0|0	0|0	0|0	./.	0|0	0|0	0|1	0|0	0|0	0|0	0|0	0|0	0|0	0|0	0|0	0|0	0|0	0|0
827	7	.	A	T	20	PASS	NS=14;DP=8	GT	./.	1|0	./.	1|0	./.	1|1	1|1	1|0	1|0	0|0	0|0	1|1	0|0	./.	0|0	0|0	0|0	0|0
827	14	.	T	C	20	PASS	NS=14;DP=8	GT	./.	0|0	./.	0|0	./.	0|0	0|0	0|1	0|1	1|1	1|1	0|0	0|0	./.	0|0	0|0	0|0	0|0
827	33	.	A	G	20	PASS	NS=14;DP=8	GT	./.	0|0	./.	0|0	./.	0|0	0|0	0|0	0|0	0|0	0|0	0|0	0|0	./.	0|0	0|0	0|0	1|0
829	16	.	C	T	20	PASS	NS=14;DP=8	GT	0|0	0|0	0|0	./.	0|0	0|0	0|0	0|0	./.	0|0	0|0	0|0	0|0	./.	1|1	1|1	./.	0|0
831	56	.	G	C	20	PASS	NS=18;DP=8	GT	0|0	0|0	0|0	0|0	0|1	0|0	0|0	0|1	0|0	0|1	0|0	1|1	1|1	0|1	0|1	1|1	1|1	0|1
831	114	.	A	C	20	PASS	NS=18;DP=8	GT	0|0	0|0	1|0	0|0	0|0	1|1	0|0	0|0	0|0	0|0	0|0	0|0	0|0	0|0	0|0	0|0	0|0	0|0
831	122	.	C	G	20	PASS	NS=18;DP=8	GT	0|0	0|0	1|0	0|0	0|0	1|1	0|0	0|0	0|0	0|0	0|0	0|0	0|0	0|0	0|0	0|0	0|0	0|0
834	27	.	C	A	20	PASS	NS=18;DP=8	GT	0|1	0|0	0|1	0|0	0|0	0|1	0|0	0|0	0|0	0|0	0|0	0|0	0|0	0|0	0|0	0|0	0|0	0|0
834	36	.	G	T	20	PASS	NS=18;DP=8	GT	0|0	0|0	0|0	0|0	0|0	0|0	0|0	0|0	0|0	0|0	0|0	0|0	0|0	0|0	0|0	0|0	0|0	0|1
834	91	.	C	A	20	PASS	NS=18;DP=8	GT	0|0	0|0	0|0	0|0	0|0	0|1	0|0	0|0	0|0	0|0	0|0	0|0	0|0	0|0	0|0	0|0	0|0	0|0
834	92	.	T	G	20	PASS	NS=18;DP=8	GT	0|0	0|0	0|0	0|0	0|0	1|0	0|0	0|0	0|0	0|0	0|0	0|0	0|0	0|0	0|0	0|0	0|0	0|0
834	93	.	G	C	20	PASS	NS=18;DP=8	GT	0|0	0|0	0|0	0|0	0|0	0|1	0|0	0|0	0|0	0|0	0|0	0|0	0|0	0|0	0|0	0|0	0|0	0|0
835	59	.	T	G	20	PASS	NS=15;DP=8	GT	0|0	0|0	./.	0|0	0|0	0|0	0|0	1|1	./.	1|1	1|0	0|0	0|0	0|0	0|0	0|0	0|0	./.
836	2	.	A	G	20	PASS	NS=15;DP=8	GT	0|0	0|0	1|1	1|1	0|0	0|0	0|0	0|0	1|0	0|0	1|0	0|0	0|0	./.	1|1	1|1	./.	./.
836	101	.	C	A	20	PASS	NS=15;DP=8	GT	0|0	0|0	0|0	0|0	0|0	0|0	0|0	0|0	0|0	0|0	0|0	0|0	1|1	./.	0|0	0|0	./.	./.
839	10	.	G	T	20	PASS	NS=16;DP=8	GT	0|0	0|0	0|0	0|0	0|0	0|0	0|1	0|0	0|1	./.	0|0	0|0	0|0	0|0	0|0	0|0	./.	0|0
839	38	.	T	C	20	PASS	NS=16;DP=8	GT	0|1	0|0	0|0	0|0	0|0	0|0	0|0	0|0	0|1	./.	0|0	0|0	0|0	0|0	0|0	0|0	./.	0|0
839	63	.	C	T	20	PASS	NS=16;DP=8	GT	1|0	0|0	0|0	0|0	0|0	0|0	0|0	0|0	1|0	./.	0|0	0|0	0|0	0|0	0|0	0|0	./.	0|0
841	52	.	C	G	20	PASS	NS=18;DP=8	GT	0|0	0|0	0|0	0|0	0|0	0|0	0|0	0|0	0|0	1|0	0|0	0|0	0|0	0|0	0|0	0|0	0|0	0|0
842	4	.	T	C	20	PASS	NS=17;DP=8	GT	0|0	0|0	0|0	0|0	./.	0|0	0|0	0|0	./.	0|0	0|0	0|0	0|0	0|1	0|0	0|0	0|0	0|0
844	8	.	C	A	20	PASS	NS=14;DP=8	GT	./.	0|0	0|0	0|0	./.	0|1	0|1	0|1	./.	0|0	./.	0|0	0|0	0|0	0|0	0|1	0|0	0|0
846	45	.	C	G	20	PASS	NS=18;DP=8	GT	0|0	0|0	0|0	0|0	0|0	0|0	0|0	0|0	0|0	0|0	0|0	0|0	0|0	0|0	0|0	0|0	1|0	0|0
851	21	.	C	A	20	PASS	NS=14;DP=8	GT	0|0	0|0	./.	0|0	0|0	0|0	1|1	./.	./.	1|1	0|0	0|0	0|0	0|0	0|0	0|0	0|0	./.
851	22	.	T	G	20	PASS	NS=14;DP=8	GT	0|0	0|0	./.	0|0	1|0	1|0	0|0	./.	./.	0|0	0|0	0|0	1|0	1|0	1|0	1|1	./.	./.
851	31	.	C	T	20	PASS	NS=14;DP=8	GT	0|0	0|0	./.	0|0	1|0	1|0	0|0	./.	./.	0|0	0|0	0|0	1|0	1|0	1|0	1|1	./.	./.
852	9	.	G	T	20	PASS	NS=18;DP=8	GT	0|0	0|0	0|0	0|0	0|0	0|0	0|0	0|0	0|0	0|0	0|0	0|1	0|0	0|0	0|0	0|0	0|0	0|0
852	15	.	C	T	20	PASS	NS=18;DP=8	GT	0|0	0|0	0|0	0|0	0|0	0|0	1|0	0|0	1|0	0|0	0|0	0|0	0|0	0|0	0|0	0|0	1|0	0|0
852	27	.	T	G	20	PASS	NS=18;DP=8	GT	1|1	0|0	1|0	0|0	0|0	0|0	0|0	0|0	0|0	0|0	0|0	0|0	0|0	1|0	1|0	0|0	0|0	1|0
853	1	.	G	C	20	PASS	NS=15;DP=8	GT	0|0	1|1	0|0	./.	./.	0|0	0|0	0|0	./.	0|0	0|0	0|0	0|0	0|0	0|0	0|0	0|0	0|0
853	74	.	G	T	20	PASS	NS=15;DP=8	GT	0|0	0|0	0|0	./.	./.	0|1	1|1	0|1	./.	0|0	0|0	0|0	0|0	0|0	0|0	0|1	0|0	0|0
853	92	.	G	T	20	PASS	NS=15;DP=8	GT	0|0	0|0	0|0	./.	./.	0|0	0|0	0|1	./.	0|0	0|0	0|0	0|0	0|0	0|0	0|0	0|0	0|0
855	36	.	C	T	20	PASS	NS=16;DP=8	GT	0|0	0|0	0|0	0|0	0|0	0|0	0|0	0|0	./.	0|0	0|0	0|0	1|0	0|0	0|0	0|0	./.	0|0
856	66	.	A	G	20	PASS	NS=15;DP=8	GT	1|0	0|0	1|1	0|0	0|0	0|0	0|0	./.	0|0	./.	0|0	./.	0|0	0|0	0|0	0|0	0|0	0|0
857	49	.	A	G	20	PASS	NS=15;DP=8	GT	0|0	0|0	0|0	0|0	0|0	./.	0|0	./.	./.	0|0	1|0	0|0	0|0	0|0	0|0	0|0	0|0	0|0
859	31	.	G	A	20	PASS	NS=18;DP=8	GT	0|0	0|0	1|1	1|1	0|1	1|1	0|0	0|0	0|0	0|0	0|0	0|0	1|1	1|1	0|1	0|1	1|1	0|1
859	48	.	G	A	20	PASS	NS=18;DP=8	GT	0|0	0|0	0|0	0|0	0|0	0|0	0|1	1|1	0|1	1|1	0|1	0|0	0|0	0|0	0|1	0|1	0|0	0|0
859	78	.	G	A	20	PASS	NS=18;DP=8	GT	0|0	0|0	0|0	0|0	0|0	0|1	0|0	0|0	0|0	0|0	0|0	0|0	0|0	0|0	0|0	0|0	0|0	0|0
860	8	.	A	G	20	PASS	NS=15;DP=8	GT	1|0	1|0	./.	1|0	1|0	0|0	0|0	0|0	0|0	0|0	./.	1|0	0|0	0|0	0|0	./.	0|0	0|0
860	12	.	G	A	20	PASS	NS=15;DP=8	GT	0|0	0|0	./.	0|0	0|0	0|0	0|1	0|0	0|1	0|0	./.	0|0	0|0	0|0	0|0	./.	0|1	0|0
860	13	.	C	T	20	PASS	NS=15;DP=8	GT	1|0	1|0	./.	1|0	1|0	0|0	0|0	0|0	0|0	0|0	./.	1|0	0|0	0|0	0|0	./.	0|0	0|0
860	19	.	A	C	20	PASS	NS=15;DP=8	GT	1|0	1|0	./.	1|0	1|0	0|0	0|0	0|0	0|0	0|0	./.	1|0	0|0	0|0	0|0	./.	0|0	0|0
860	20	.	T	C	20	PASS	NS=15;DP=8	GT	0|1	0|1	./.	0|1	0|1	0|0	0|0	0|0	0|0	0|0	./.	0|1	0|0	0|0	0|0	./.	0|0	0|0
860	42	.	C	T	20	PASS	NS=15;DP=8	GT	1|0	1|0	./.	1|0	1|0	0|0	0|0	0|0	0|0	0|0	./.	1|0	0|0	0|0	0|0	./.	0|0	0|0
862	15	.	C	T	20	PASS	NS=17;DP=8	GT	1|1	1|1	0|0	0|0	0|0	1|1	0|0	1|1	./.	1|1	1|1	1|1	0|0	0|0	0|0	1|1	0|0	0|0
862	16	.	C	T	20	PASS	NS=17;DP=8	GT	1|1	1|1	0|0	0|0	0|0	1|1	0|0	1|1	./.	1|1	1|1	1|1	0|0	0|0	0|0	1|1	0|0	0|0
862	17	.	G	A	20	PASS	NS=17;DP=8	GT	0|0	1|1	0|0	0|0	0|0	0|0	0|0	0|0	./.	0|0	0|0	0|0	0|0	0|0	0|0	0|0	0|0	0|0
862	24	.	T	G	20	PASS	NS=17;DP=8	GT	1|1	1|1	0|0	0|0	0|0	1|1	0|0	1|1	./.	1|1	1|1	1|1	0|0	0|0	0|0	1|1	0|0	0|0
862	56	.	C	G	20	PASS	NS=17;DP=8	GT	0|0	0|0	0|0	0|0	0|0	0|0	0|0	0|0	./.	1|1	0|0	1|1	0|0	0|0	0|0	1|1	0|0	0|0
862	61	.	G	T	20	PASS	NS=17;DP=8	GT	1|1	0|0	0|0	0|0	0|0	1|1	0|0	1|1	./.	0|0	1|1	0|0	0|0	0|0	0|0	0|0	0|0	0|0
862	91	.	C	T	20	PASS	NS=17;DP=8	GT	0|0	1|1	0|0	0|0	0|0	0|0	0|0	0|0	./.	1|1	0|0	1|1	0|0	0|0	0|0	1|1	0|0	0|0
862	99	.	G	A	20	PASS	NS=17;DP=8	GT	1|1	0|0	0|0	0|0	0|0	1|1	0|0	1|1	./.	0|0	1|1	0|0	0|0	0|0	0|0	0|0	0|0	0|0
862	100	.	A	C	20	PASS	NS=17;DP=8	GT	1|1	0|0	0|0	0|0	0|0	1|1	0|0	1|1	./.	0|0	1|1	0|0	0|0	0|0	0|0	0|0	0|0	0|0
862	109	.	G	A	20	PASS	NS=17;DP=8	GT	1|1	0|0	0|0	0|0	0|0	1|1	0|0	1|1	./.	0|0	1|1	0|0	0|0	0|0	0|0	0|0	0|0	0|0
862	113	.	G	T	20	PASS	NS=17;DP=8	GT	1|1	1|1	0|0	0|0	0|0	1|1	0|0	1|1	./.	1|1	1|1	1|1	0|0	0|0	0|0	1|1	0|0	0|0
862	121	.	T	A	20	PASS	NS=17;DP=8	GT	1|1	1|1	0|0	0|0	0|0	1|1	0|0	1|1	./.	1|1	1|1	1|1	0|0	0|0	0|0	1|1	0|0	0|0
862	127	.	G	T	20	PASS	NS=17;DP=8	GT	1|1	1|1	0|0	0|0	0|0	1|1	0|0	1|1	./.	1|1	1|1	1|1	0|0	0|0	0|0	1|1	0|0	0|0
862	131	.	T	A	20	PASS	NS=17;DP=8	GT	1|1	0|0	0|0	0|0	0|0	1|1	0|0	1|1	./.	0|0	1|1	0|0	0|0	0|0	0|0	0|0	0|0	0|0
862	138	.	C	G	20	PASS	NS=17;DP=8	GT	0|0	1|1	0|0	0|0	0|0	0|0	0|0	0|0	./.	0|0	0|0	0|0	0|0	0|0	0|0	0|0	0|0	0|0
863	22	.	A	G	20	PASS	NS=17;DP=8	GT	0|0	0|0	0|0	0|0	0|0	0|0	./.	1|1	0|0	0|0	1|1	0|0	1|0	0|0	0|0	0|0	0|0	0|0
865	59	.	C	T	20	PASS	NS=16;DP=8	GT	0|0	1|1	0|0	0|0	0|0	0|0	1|1	0|0	./.	0|0	0|0	0|0	./.	1|1	1|1	1|1	1|1	0|0
865	61	.	T	G	20	PASS	NS=16;DP=8	GT	0|0	0|0	1|0	0|0	0|0	1|1	0|0	0|0	./.	0|0	0|0	0|0	./.	0|0	0|0	0|0	0|0	0|0
865	65	.	G	A	20	PASS	NS=16;DP=8	GT	0|1	0|0	0|1	0|1	0|1	0|0	0|0	0|0	./.	0|1	0|0	0|0	./.	0|0	0|0	0|0	0|0	0|0
865	71	.	A	T	20	PASS	NS=16;DP=8	GT	1|0	0|0	1|0	1|0	1|0	0|0	0|0	0|0	./.	1|0	0|0	0|0	./.	0|0	0|0	0|0	0|0	0|0
870	40	.	G	T	20	PASS	NS=17;DP=8	GT	0|0	0|0	1|1	0|1	./.	0|1	0|1	0|0	0|0	0|0	0|0	0|0	0|0	0|0	0|0	0|1	1|1	0|0
871	12	.	G	T	20	PASS	NS=18;DP=8	GT	0|0	0|0	0|0	0|0	0|0	0|0	0|0	0|1	0|1	0|0	0|1	0|0	0|0	0|0	0|0	0|0	0|0	0|0
872	90	.	C	G	20	PASS	NS=17;DP=8	GT	0|0	0|0	0|0	0|0	0|0	0|0	0|0	1|0	0|0	1|1	1|1	1|0	1|0	1|0	1|1	0|0	./.	1|1
872	96	.	T	G	20	PASS	NS=17;DP=8	GT	0|0	0|0	0|0	0|0	0|0	0|0	0|0	1|0	0|0	1|1	1|1	1|1	1|0	1|0	1|1	0|0	./.	1|1
872	130	.	A	G	20	PASS	NS=17;DP=8	GT	0|0	0|0	0|0	0|0	0|0	0|0	0|0	0|0	0|0	0|0	0|0	0|0	0|0	0|0	1|0	0|0	./.	0|0
872	135	.	C	T	20	PASS	NS=17;DP=8	GT	0|0	0|0	0|0	0|0	0|0	0|0	0|0	1|0	0|0	1|1	1|1	1|1	1|0	1|0	1|1	0|0	./.	1|1
874	65	.	T	A	20	PASS	NS=17;DP=8	GT	0|1	0|0	0|0	0|0	0|0	0|0	0|1	0|0	0|1	0|0	0|1	0|0	0|1	0|1	0|0	0|0	./.	1|1
875	61	.	C	G	20	PASS	NS=18;DP=8	GT	0|0	0|0	0|0	0|0	1|0	0|0	1|0	1|0	1|1	0|0	1|0	0|0	0|0	0|0	0|0	0|0	0|0	0|0
877	20	.	C	T	20	PASS	NS=17;DP=8	GT	0|0	0|0	1|0	0|0	./.	0|0	0|0	0|0	0|0	0|0	0|0	0|0	0|0	0|0	0|0	0|0	0|0	./.
877	27	.	C	T	20	PASS	NS=17;DP=8	GT	0|0	0|0	1|0	0|0	1|1	1|0	0|0	1|0	1|1	0|0	1|1	0|0	0|0	0|0	0|0	0|0	0|0	./.
877	46	.	G	A	20	PASS	NS=17;DP=8	GT	1|1	1|1	0|0	0|1	0|0	0|0	0|1	0|0	0|0	0|0	0|0	0|0	0|0	0|0	1|1	1|1	1|1	./.
877	67	.	T	A	20	PASS	NS=17;DP=8	GT	1|1	0|1	0|0	0|1	0|0	0|0	0|1	0|0	0|0	0|0	0|0	0|0	0|0	0|0	1|1	1|1	1|1	./.
878	47	.	T	G	20	PASS	NS=18;DP=8	GT	0|0	0|0	0|0	0|0	0|0	0|0	1|0	1|0	0|0	0|0	0|0	1|0	0|0	0|0	0|0	0|0	0|0	0|0
878	70	.	G	T	20	PASS	NS=18;DP=8	GT	0|0	0|0	0|0	0|0	0|0	0|0	0|0	0|0	0|0	0|0	0|0	0|0	0|1	0|1	0|1	0|0	0|0	0|1
881	31	.	C	T	20	PASS	NS=14;DP=8	GT	./.	0|0	1|0	0|0	0|0	./.	1|0	./.	./.	1|1	1|1	./.	0|0	0|0	0|0	0|0	0|0	0|0
884	30	.	C	A	20	PASS	NS=18;DP=8	GT	0|0	0|0	0|0	0|0	0|0	0|0	0|0	0|0	0|1	0|0	1|1	0|1	0|0	0|0	0|0	./.	0|0	0|0
886	17	.	T	C	20	PASS	NS=14;DP=8	GT	0|0	0|0	0|0	./.	1|1	1|1	0|0	0|0	./.	0|0	0|0	0|0	0|0	0|0	0|0	0|0	./.	./.
886	19	.	G	T	20	PASS	NS=14;DP=8	GT	0|0	0|0	0|0	./.	1|1	1|1	0|0	0|0	./.	0|0	0|0	0|0	0|0	0|0	0|0	0|0	./.	./.
886	41	.	A	G	20	PASS	NS=14;DP=8	GT	0|0	0|0	0|0	./.	1|1	1|1	0|0	0|0	./.	0|0	0|0	0|0	0|0	0|0	0|0	0|0	./.	./.
886	43	.	G	A	20	PASS	NS=14;DP=8	GT	0|0	0|0	0|0	./.	1|1	1|1	0|0	0|0	./.	0|0	0|0	0|0	0|0	0|0	0|0	0|0	./.	./.
886	77	.	A	G	20	PASS	NS=14;DP=8	GT	0|0	0|0	0|0	./.	1|1	1|1	0|0	0|0	./.	0|0	0|0	0|0	0|0	0|0	0|0	0|0	./.	./.
886	78	.	C	A	20	PASS	NS=14;DP=8	GT	0|0	0|0	0|0	./.	1|1	1|1	0|0	0|0	./.	0|0	0|0	0|0	0|0	0|0	0|0	0|0	./.	./.
886	79	.	T	A	20	PASS	NS=14;DP=8	GT	0|0	0|0	0|0	./.	1|1	1|1	0|0	0|0	./.	0|0	0|0	0|0	0|0	0|0	0|0	0|0	./.	./.
889	63	.	G	A	20	PASS	NS=18;DP=8	GT	./.	0|0	0|0	0|0	1|1	./.	0|0	./.	0|0	0|0	0|0	0|0	0|0	0|0	0|0	0|1	0|0	0|1
892	10	.	C	T	20	PASS	NS=16;DP=8	GT	0|0	0|0	0|0	0|0	./.	0|0	0|0	./.	./.	1|0	0|0	0|0	0|0	0|0	0|0	0|0	0|0	0|0
892	24	.	A	C	20	PASS	NS=16;DP=8	GT	0|0	0|0	0|0	0|0	./.	0|0	0|0	./.	./.	1|0	0|0	0|0	0|0	0|0	0|0	0|0	0|0	0|0
892	28	.	G	A	20	PASS	NS=16;DP=8	GT	0|0	0|0	0|0	0|0	./.	0|0	0|0	./.	./.	0|1	0|0	0|0	0|0	0|0	0|0	0|0	0|0	0|0
892	140	.	A	G	20	PASS	NS=16;DP=8	GT	1|0	0|0	0|0	0|0	./.	1|0	0|0	./.	./.	1|0	1|0	0|0	1|0	1|0	0|0	0|0	0|0	0|0
894	12	.	G	T	20	PASS	NS=16;DP=8	GT	0|0	0|0	0|0	0|0	0|0	0|0	0|1	./.	./.	0|0	0|0	0|0	0|0	0|0	0|0	0|0	0|0	0|0
896	52	.	C	G	20	PASS	NS=15;DP=8	GT	1|0	0|0	0|0	0|0	0|0	0|0	0|0	0|0	./.	0|0	./.	0|0	1|1	1|0	1|0	0|0	./.	1|0
896	103	.	T	C	20	PASS	NS=15;DP=8	GT	0|0	0|0	0|0	0|0	0|0	0|1	0|0	0|0	./.	1|1	./.	0|0	0|0	0|0	0|0	0|0	./.	0|0
897	24	.	C	T	20	PASS	NS=18;DP=8	GT	1|0	0|0	1|0	0|0	1|0	1|1	1|0	1|0	1|1	1|1	1|1	0|0	0|0	0|0	0|0	0|0	0|0	0|0
899	92	.	G	T	20	PASS	NS=16;DP=8	GT	0|0	0|0	0|0	0|0	./.	1|1	0|0	0|0	0|0	0|0	0|0	0|0	1|1	0|0	0|0	0|0	0|0	./.
901	45	.	A	T	20	PASS	NS=18;DP=8	GT	0|0	0|0	0|0	0|0	0|0	0|0	0|0	0|0	0|0	0|0	0|0	1|0	0|0	0|0	0|0	0|0	0|0	0|0
901	46	.	A	T	20	PASS	NS=18;DP=8	GT	0|0	0|0	0|0	0|0	0|0	0|0	0|0	0|0	0|0	0|0	0|0	1|0	0|0	0|0	0|0	0|0	0|0	0|0
903	10	.	T	A	20	PASS	NS=14;DP=8	GT	0|0	./.	0|0	0|0	0|0	0|0	0|0	0|0	0|0	0|1	./.	0|0	./.	0|0	0|0	0|0	./.	0|0
904	83	.	G	C	20	PASS	NS=17;DP=8	GT	0|0	0|0	0|0	0|0	0|0	0|0	0|1	0|0	./.	0|0	0|0	0|0	0|0	0|0	0|0	0|0	0|0	0|0
905	141	.	C	A	20	PASS	NS=14;DP=8	GT	0|0	0|0	0|1	0|0	./.	0|0	0|0	0|0	./.	0|0	./.	./.	0|0	0|0	0|0	0|0	0|0	0|0
907	45	.	T	G	20	PASS	NS=17;DP=8	GT	0|0	0|0	0|0	0|0	0|0	0|0	0|0	1|0	0|0	0|0	0|0	0|0	0|0	0|0	0|0	0|0	./.	0|0
907	61	.	G	A	20	PASS	NS=17;DP=8	GT	0|0	0|1	0|0	0|0	0|1	0|0	0|0	0|0	0|0	0|0	0|0	0|0	0|0	0|0	0|0	0|0	./.	0|0
907	79	.	A	G	20	PASS	NS=17;DP=8	GT	0|0	0|0	0|0	0|0	0|0	0|0	0|0	0|0	0|0	0|0	0|0	0|0	0|0	0|0	0|0	0|0	./.	1|0
907	89	.	C	A	20	PASS	NS=17;DP=8	GT	0|0	0|0	0|0	0|0	0|0	0|0	0|0	0|0	0|0	0|0	0|0	0|1	0|0	0|0	0|0	0|0	./.	0|0
908	21	.	G	A	20	PASS	NS=17;DP=8	GT	0|0	0|0	0|1	1|1	0|1	0|0	0|1	0|0	0|1	0|0	0|0	0|1	0|0	0|0	0|0	0|0	./.	0|0
908	53	.	C	T	20	PASS	NS=17;DP=8	GT	0|0	0|0	1|0	1|1	1|0	0|0	1|0	0|0	./.	0|0	0|0	1|0	0|0	0|0	0|0	0|0	./.	0|0
908	54	.	T	C	20	PASS	NS=17;DP=8	GT	0|0	0|0	0|0	0|0	0|0	0|0	0|0	0|0	0|1	0|0	0|0	0|0	0|0	0|0	0|0	0|0	./.	0|0
908	61	.	T	C	20	PASS	NS=17;DP=8	GT	0|0	0|0	0|0	0|1	0|0	0|0	0|0	0|0	0|1	0|0	0|0	0|0	0|0	0|0	0|0	0|0	./.	0|0
908	77	.	G	A	20	PASS	NS=17;DP=8	GT	0|0	0|1	0|0	0|0	0|0	0|1	0|0	0|0	0|0	0|0	0|0	0|0	0|0	./.	0|0	0|0	./.	0|0
908	80	.	G	C	20	PASS	NS=17;DP=8	GT	0|0	0|0	0|0	0|0	0|0	0|0	0|1	0|0	0|0	0|0	0|0	0|0	0|0	./.	0|0	0|0	./.	0|0
909	51	.	G	C	20	PASS	NS=18;DP=8	GT	0|0	./.	0|0	0|0	0|0	./.	0|0	./.	0|0	0|0	0|0	0|0	0|0	0|0	0|0	0|0	0|1	./.
913	68	.	T	C	20	PASS	NS=18;DP=8	GT	0|1	0|0	0|0	0|0	./.	0|0	0|1	0|0	0|0	0|0	0|0	0|1	0|0	0|0	0|0	0|0	0|0	1|1
914	22	.	A	G	20	PASS	NS=14;DP=8	GT	./.	0|0	0|0	0|0	0|0	0|0	./.	1|0	0|0	1|0	1|0	0|0	0|0	0|0	./.	./.	0|0	0|0
914	123	.	T	C	20	PASS	NS=14;DP=8	GT	./.	0|0	0|0	0|0	0|1	0|0	./.	0|0	0|0	0|0	0|0	0|0	0|0	0|0	./.	./.	0|0	0|0
915	33	.	A	C	20	PASS	NS=17;DP=8	GT	0|0	0|0	0|0	0|0	1|0	0|0	0|0	0|0	0|0	0|0	0|0	0|0	0|0	0|0	0|0	0|0	./.	0|0
915	56	.	A	G	20	PASS	NS=17;DP=8	GT	0|0	0|0	1|0	0|0	0|0	1|0	0|0	0|0	0|0	0|0	0|0	0|0	1|0	1|0	0|0	0|0	./.	0|0
917	71	.	G	A	20	PASS	NS=18;DP=8	GT	0|0	0|0	0|0	0|0	0|0	0|0	0|0	0|0	0|0	0|1	0|0	0|0	0|0	0|0	0|0	0|0	0|0	0|0
918	12	.	G	T	20	PASS	NS=17;DP=8	GT	0|0	0|0	0|0	0|0	0|0	0|0	0|0	0|0	0|0	0|0	0|0	./.	0|1	0|1	0|0	0|0	0|0	0|1
918	54	.	C	A	20	PASS	NS=17;DP=8	GT	0|0	0|0	0|0	0|0	0|0	0|0	0|0	1|1	0|0	0|0	0|0	./.	0|1	0|1	0|0	0|0	0|1	0|1
918	82	.	A	G	20	PASS	NS=17;DP=8	GT	0|0	0|0	0|0	0|0	0|0	0|0	./.	0|0	0|0	0|0	1|0	./.	0|0	0|0	0|0	0|0	0|0	0|0
919	19	.	T	C	20	PASS	NS=14;DP=8	GT	0|0	0|1	0|0	0|0	./.	0|0	0|0	0|0	./.	0|0	0|0	0|0	0|0	./.	0|0	0|0	./.	0|0
919	37	.	C	A	20	PASS	NS=14;DP=8	GT	0|0	0|0	./.	0|0	./.	0|0	0|1	0|1	./.	0|0	0|1	0|1	1|1	./.	1|1	1|1	./.	1|1
919	121	.	G	A	20	PASS	NS=14;DP=8	GT	0|0	0|0	0|0	0|0	./.	0|0	0|0	0|0	./.	0|0	0|0	0|0	0|1	./.	0|0	0|0	./.	0|1
920	7	.	T	C	20	PASS	NS=18;DP=8	GT	0|0	0|0	0|0	0|0	0|0	0|1	0|0	0|0	0|0	0|0	0|0	0|0	0|1	0|0	0|0	0|0	0|0	0|1
920	8	.	A	T	20	PASS	NS=18;DP=8	GT	0|0	0|0	0|0	0|0	0|0	1|0	0|0	0|0	0|0	0|0	0|0	0|0	1|0	0|0	0|0	0|0	0|0	1|0
920	10	.	T	C	20	PASS	NS=18;DP=8	GT	0|0	0|0	0|0	0|0	0|0	0|1	0|0	0|0	0|0	0|0	0|0	0|0	0|1	0|0	0|0	0|0	0|0	0|1
922	35	.	T	C	20	PASS	NS=16;DP=8	GT	0|0	0|0	0|0	0|0	./.	0|0	0|0	0|1	0|1	0|0	./.	0|1	0|0	0|0	0|0	0|0	0|0	0|0
922	40	.	A	G	20	PASS	NS=16;DP=8	GT	0|0	0|0	0|0	0|0	./.	0|0	0|0	0|0	0|0	0|0	./.	0|0	0|0	0|0	1|0	1|0	0|0	0|0
923	22	.	C	T	20	PASS	NS=18;DP=8	GT	0|0	0|0	0|0	0|0	0|0	0|0	0|0	0|0	0|0	0|0	0|0	0|0	0|0	0|0	0|0	0|0	1|0	0|0
923	67	.	C	G	20	PASS	NS=18;DP=8	GT	0|0	./.	0|0	0|0	0|0	0|0	0|0	0|0	0|0	0|0	0|0	0|0	1|0	0|0	0|0	0|0	1|0	0|0
926	9	.	G	A	20	PASS	NS=17;DP=8	GT	0|0	0|0	0|0	0|0	0|0	0|0	0|1	0|1	0|1	0|0	./.	1|1	0|1	0|1	0|0	0|1	0|0	0|0
926	53	.	G	T	20	PASS	NS=17;DP=8	GT	0|0	./.	0|0	0|0	0|0	0|0	0|1	0|0	0|1	0|0	./.	0|0	0|0	./.	0|0	0|0	0|0	0|0
927	13	.	C	T	20	PASS	NS=18;DP=8	GT	0|0	0|0	0|0	0|0	1|0	0|0	0|0	0|0	0|0	0|0	0|0	0|0	0|0	0|0	0|0	0|0	0|0	0|0
927	40	.	T	C	20	PASS	NS=18;DP=8	GT	0|0	0|1	0|0	0|0	0|0	0|0	0|0	0|0	0|0	0|0	0|0	0|0	0|0	0|0	0|0	0|0	0|0	0|0
928	16	.	C	G	20	PASS	NS=16;DP=8	GT	0|0	0|0	0|0	0|0	0|0	0|0	0|0	0|0	1|1	0|0	1|1	1|0	./.	./.	1|0	1|0	0|0	0|0
928	33	.	T	C	20	PASS	NS=16;DP=8	GT	0|1	0|0	0|1	0|0	0|0	0|0	0|0	0|0	0|0	0|0	0|0	0|1	./.	./.	0|0	0|0	0|0	0|0
929	31	.	A	G	20	PASS	NS=18;DP=8	GT	0|0	0|0	0|0	0|0	0|0	0|0	0|0	0|0	0|0	0|0	1|0	./.	0|0	0|0	0|0	0|0	0|0	0|0
929	46	.	C	T	20	PASS	NS=18;DP=8	GT	0|0	1|0	0|0	0|0	0|0	0|0	0|0	0|0	0|0	0|0	0|0	0|0	0|0	0|0	0|0	0|0	0|0	0|0
932	19	.	G	T	20	PASS	NS=18;DP=8	GT	0|0	0|0	0|0	0|0	0|0	0|0	0|0	0|0	0|0	0|0	0|1	0|0	0|0	0|0	0|0	0|0	0|0	0|0
932	66	.	C	A	20	PASS	NS=18;DP=8	GT	0|0	0|1	0|1	0|0	1|1	./.	0|0	0|0	0|0	./.	0|1	0|0	0|0	0|0	0|0	0|0	0|0	0|0
933	2	.	T	C	20	PASS	NS=17;DP=8	GT	0|0	./.	0|0	0|1	0|0	0|0	0|0	0|0	0|0	0|0	0|0	0|0	0|0	0|0	0|0	0|1	0|1	0|0
934	28	.	G	A	20	PASS	NS=15;DP=8	GT	0|0	0|0	0|0	0|0	0|0	0|0	0|0	0|0	./.	0|0	0|0	0|0	1|1	./.	0|0	0|0	./.	0|0
938	19	.	T	A	20	PASS	NS=18;DP=8	GT	0|0	0|0	0|0	0|1	0|0	0|0	0|0	0|0	0|0	0|0	0|0	0|0	0|0	0|0	0|0	0|0	0|0	0|0
938	55	.	C	T	20	PASS	NS=18;DP=8	GT	0|0	0|0	0|0	1|0	0|0	0|0	0|0	0|0	0|0	0|0	0|0	0|0	0|0	0|0	0|0	0|0	0|0	0|0
938	68	.	C	A	20	PASS	NS=18;DP=8	GT	0|0	0|0	0|0	0|1	0|0	0|0	0|0	0|0	0|0	0|0	0|0	0|0	0|0	0|0	0|0	0|0	0|0	0|0
938	77	.	G	T	20	PASS	NS=18;DP=8	GT	0|0	0|0	0|0	0|1	0|0	0|0	0|0	0|0	0|0	0|0	0|0	0|0	0|0	0|0	0|0	0|0	0|0	0|0
940	44	.	A	T	20	PASS	NS=18;DP=8	GT	0|0	0|0	0|0	0|0	0|0	0|0	0|0	0|0	1|1	1|0	1|0	1|0	0|0	1|1	1|0	0|0	0|0	1|0
941	111	.	A	T	20	PASS	NS=18;DP=8	GT	0|0	0|0	1|0	0|0	0|0	0|0	0|0	0|0	0|0	0|0	0|0	0|0	1|0	0|0	0|0	0|0	0|0	0|0
944	26	.	T	G	20	PASS	NS=18;DP=8	GT	0|0	0|0	0|0	0|0	0|0	0|0	0|0	0|0	0|0	0|0	0|0	0|0	0|0	0|0	1|0	1|0	0|0	0|0
946	37	.	A	G	20	PASS	NS=16;DP=8	GT	0|0	0|0	0|0	0|0	0|0	0|0	1|1	./.	0|0	0|0	0|0	0|0	1|0	1|1	1|0	1|0	./.	1|0
946	96	.	C	T	20	PASS	NS=16;DP=8	GT	1|0	0|0	0|0	0|0	1|0	0|0	0|0	./.	0|0	0|0	0|0	0|0	0|0	0|0	0|0	0|0	./.	0|0
946	147	.	C	A	20	PASS	NS=16;DP=8	GT	0|0	0|0	0|0	0|0	0|0	0|0	0|1	./.	0|0	0|0	0|0	0|0	0|0	0|1	0|0	0|0	./.	0|0
947	20	.	A	T	20	PASS	NS=18;DP=8	GT	1|0	0|0	1|1	1|0	1|1	0|0	1|0	0|0	1|0	0|0	0|0	0|0	1|1	1|0	1|1	1|0	0|0	1|1
947	40	.	G	T	20	PASS	NS=18;DP=8	GT	0|0	0|0	0|1	0|1	0|1	0|0	0|0	0|0	0|0	0|0	0|0	0|0	0|0	0|0	0|0	0|0	0|0	0|0
947	59	.	G	T	20	PASS	NS=18;DP=8	GT	0|0	0|0	0|1	0|0	0|0	0|0	0|0	0|0	0|0	0|0	0|0	0|0	0|0	0|0	0|0	0|0	0|0	0|0
948	15	.	T	C	20	PASS	NS=18;DP=8	GT	0|0	0|0	0|0	0|0	0|0	1|1	0|0	1|1	0|0	1|1	1|1	0|0	1|1	1|1	0|0	1|1	1|1	1|1
948	21	.	T	A	20	PASS	NS=18;DP=8	GT	0|0	0|0	0|0	0|0	0|0	1|1	0|0	1|1	0|0	1|1	1|1	0|0	1|1	0|0	0|0	1|1	1|1	0|0
948	46	.	T	C	20	PASS	NS=18;DP=8	GT	0|0	0|0	0|0	0|0	0|0	1|1	0|0	1|1	0|0	1|1	1|1	0|0	1|1	1|1	0|0	1|1	1|1	1|1
948	77	.	T	C	20	PASS	NS=18;DP=8	GT	0|0	0|0	0|0	0|0	0|0	0|0	0|0	0|0	0|0	0|0	0|0	0|0	0|0	1|1	0|0	0|0	0|0	1|1
948	90	.	A	G	20	PASS	NS=18;DP=8	GT	0|0	0|0	0|0	0|0	0|0	1|1	0|0	1|1	0|0	1|1	1|1	0|0	1|1	1|1	0|0	1|1	1|1	1|1
948	121	.	T	C	20	PASS	NS=18;DP=8	GT	0|0	0|0	0|0	0|0	0|0	1|1	0|0	1|1	0|0	1|1	1|1	0|0	1|1	0|0	0|0	1|1	1|1	0|0
952	15	.	C	T	20	PASS	NS=17;DP=8	GT	1|1	0|0	0|0	0|0	0|0	0|0	0|0	./.	0|0	0|0	./.	0|0	0|0	0|0	0|0	0|0	./.	0|0
952	29	.	C	T	20	PASS	NS=17;DP=8	GT	0|0	0|0	0|0	0|0	0|0	0|0	0|0	0|0	0|0	0|0	0|0	1|0	0|0	0|0	0|0	0|0	./.	0|0
953	29	.	G	A	20	PASS	NS=18;DP=8	GT	0|0	0|0	0|0	0|0	0|0	0|0	0|0	0|0	0|0	0|0	0|0	0|0	0|1	0|1	1|1	1|1	0|0	0|1
953	36	.	G	A	20	PASS	NS=18;DP=8	GT	0|0	0|1	0|0	0|0	0|1	0|0	0|0	0|0	0|0	0|0	0|0	0|0	0|0	0|0	0|0	0|0	0|0	0|0
954	29	.	C	A	20	PASS	NS=18;DP=8	GT	0|0	0|0	0|0	0|0	0|0	0|0	1|1	0|1	0|0	0|1	0|0	0|0	0|0	0|0	0|0	0|0	0|0	0|0
955	31	.	G	A	20	PASS	NS=18;DP=8	GT	0|1	0|0	0|0	0|0	0|0	0|0	0|1	0|1	0|1	0|1	1|1	0|0	0|0	0|0	0|0	0|0	0|0	0|0
958	23	.	G	A	20	PASS	NS=16;DP=8	GT	0|0	1|1	0|0	1|1	./.	./.	0|0	0|0	0|0	0|0	0|0	0|0	0|0	0|0	0|0	0|0	0|0	0|0
958	32	.	G	A	20	PASS	NS=16;DP=8	GT	0|0	0|0	0|0	0|0	./.	./.	0|0	0|0	0|0	0|0	0|0	0|0	0|1	0|1	0|1	0|0	0|0	0|1
958	45	.	T	C	20	PASS	NS=16;DP=8	GT	0|0	1|1	0|0	1|1	./.	./.	0|0	0|0	0|0	0|0	0|0	0|0	0|0	0|0	0|0	0|0	0|0	0|0
958	60	.	A	T	20	PASS	NS=16;DP=8	GT	0|0	0|0	0|0	0|0	./.	./.	0|0	0|0	0|0	0|0	0|0	1|1	1|0	1|0	1|1	0|0	0|0	1|1
959	43	.	G	A	20	PASS	NS=17;DP=8	GT	0|0	0|0	0|0	0|0	./.	0|1	0|0	0|0	0|0	0|0	0|0	0|0	0|0	0|0	0|0	0|0	0|0	0|0
961	33	.	G	A	20	PASS	NS=18;DP=8	GT	0|0	0|0	0|0	0|0	0|0	0|1	0|0	0|0	0|0	0|0	0|0	0|0	0|0	0|0	0|0	0|0	0|0	./.
961	36	.	A	G	20	PASS	NS=18;DP=8	GT	0|0	0|0	0|0	0|0	0|0	0|0	0|0	0|0	0|0	0|0	0|0	0|0	1|0	1|0	0|0	0|0	0|0	./.
961	37	.	C	G	20	PASS	NS=18;DP=8	GT	0|0	0|0	0|0	0|0	0|0	0|0	0|0	0|0	0|0	0|0	0|0	0|0	1|0	1|0	1|0	0|0	0|0	0|0
961	106	.	C	T	20	PASS	NS=18;DP=8	GT	0|0	0|0	0|0	0|0	0|0	0|0	0|0	0|0	0|0	0|0	0|0	0|0	1|0	1|0	1|0	0|0	0|0	0|0
962	37	.	G	C	20	PASS	NS=17;DP=8	GT	0|0	0|0	0|1	0|1	0|0	0|0	0|0	0|0	0|0	0|0	0|0	0|0	0|0	./.	0|0	0|0	0|0	0|0
962	59	.	A	G	20	PASS	NS=17;DP=8	GT	0|0	0|0	1|0	0|0	0|0	1|0	0|0	0|0	0|0	1|0	0|0	0|0	1|1	./.	1|0	1|0	0|0	1|1
962	85	.	A	G	20	PASS	NS=17;DP=8	GT	0|0	0|0	1|0	0|0	0|0	1|0	0|0	0|0	0|0	1|0	0|0	0|0	1|1	./.	1|0	1|0	0|0	1|1
963	3	.	A	G	20	PASS	NS=16;DP=8	GT	0|0	1|0	0|0	1|0	./.	1|1	./.	1|0	./.	0|0	1|0	1|0	0|0	0|0	1|1	1|1	0|0	0|0
963	8	.	G	T	20	PASS	NS=16;DP=8	GT	0|0	0|0	0|0	0|0	./.	0|0	./.	0|0	0|0	0|0	0|0	0|0	0|0	0|0	0|1	0|1	0|0	0|0
965	7	.	T	A	20	PASS	NS=17;DP=8	GT	0|0	0|0	0|0	0|0	0|0	0|0	0|0	0|1	./.	0|0	0|0	0|0	0|0	0|0	0|0	0|0	0|0	0|0
965	64	.	G	C	20	PASS	NS=17;DP=8	GT	0|0	0|0	0|0	0|0	0|0	0|0	0|0	0|1	./.	0|0	0|0	0|0	0|0	0|0	0|0	0|0	0|0	0|0
965	88	.	G	T	20	PASS	NS=17;DP=8	GT	0|0	0|0	0|0	0|0	0|0	0|0	0|0	0|0	./.	0|0	0|0	0|0	0|1	0|0	0|1	0|0	0|0	0|0
965	104	.	A	C	20	PASS	NS=17;DP=8	GT	0|0	0|0	0|0	0|0	0|0	0|0	0|0	0|0	./.	0|0	0|0	0|0	1|0	0|0	1|0	0|0	0|0	0|0
965	116	.	T	C	20	PASS	NS=17;DP=8	GT	0|0	0|0	0|0	0|0	0|0	0|0	0|0	0|0	./.	0|0	0|0	0|0	0|1	0|0	0|1	0|0	0|0	0|0
966	75	.	G	A	20	PASS	NS=18;DP=8	GT	0|0	0|0	0|1	0|0	0|0	0|0	0|0	0|0	0|0	0|0	0|0	0|0	0|0	0|0	0|0	0|0	0|0	0|0
967	50	.	C	G	20	PASS	NS=18;DP=8	GT	1|0	0|0	0|0	1|0	0|0	0|0	0|0	0|0	0|0	0|0	1|0	1|0	0|0	0|0	0|0	0|0	0|0	0|0
968	34	.	G	T	20	PASS	NS=14;DP=8	GT	0|0	0|0	0|0	0|0	./.	0|0	0|1	./.	./.	0|0	0|0	0|0	0|0	0|0	0|0	0|0	./.	0|0
969	42	.	C	T	20	PASS	NS=17;DP=8	GT	0|0	0|0	0|0	0|0	0|0	0|0	0|0	1|1	0|0	1|1	0|0	0|0	0|0	1|1	1|0	1|0	./.	1|1
970	67	.	C	A	20	PASS	NS=16;DP=8	GT	0|0	0|0	0|0	0|0	0|0	0|1	0|0	0|0	./.	0|0	0|0	0|0	0|0	./.	0|0	0|0	0|0	0|0
970	80	.	A	T	20	PASS	NS=16;DP=8	GT	0|0	0|0	0|0	0|0	0|0	1|0	0|0	0|0	./.	0|0	0|0	0|0	0|0	./.	0|0	0|0	0|0	0|0
971	39	.	T	G	20	PASS	NS=18;DP=8	GT	0|0	0|0	0|0	0|0	0|0	0|0	0|0	1|0	1|0	0|0	1|0	0|0	0|0	0|0	0|0	0|0	0|0	0|0
971	61	.	C	T	20	PASS	NS=18;DP=8	GT	0|0	0|0	0|0	0|0	0|0	0|0	0|0	0|0	0|0	0|0	0|0	0|0	1|0	0|0	0|0	0|0	0|0	0|0
972	22	.	T	G	20	PASS	NS=17;DP=8	GT	0|0	0|0	0|0	1|0	0|0	0|0	0|0	0|0	0|0	1|0	0|0	./.	0|0	1|1	1|1	0|0	0|0	1|0
973	7	.	G	A	20	PASS	NS=18;DP=8	GT	0|0	0|0	0|0	0|0	1|1	0|0	0|0	0|0	0|0	0|0	0|0	0|0	0|0	0|0	0|0	0|0	0|0	0|0
973	46	.	A	T	20	PASS	NS=18;DP=8	GT	1|0	1|0	1|0	./.	1|1	0|0	1|0	0|0	0|0	0|0	0|0	./.	0|0	0|0	./.	0|0	0|0	1|1
974	9	.	T	C	20	PASS	NS=18;DP=8	GT	0|0	0|0	0|0	0|1	0|0	0|0	0|0	0|0	0|0	0|0	0|0	0|0	0|0	0|0	0|0	0|0	0|0	0|0
974	25	.	C	G	20	PASS	NS=18;DP=8	GT	0|0	0|0	0|0	1|0	0|0	0|0	0|0	0|0	0|0	0|0	0|0	0|0	0|0	0|0	0|0	0|0	0|0	0|0
974	28	.	C	T	20	PASS	NS=18;DP=8	GT	0|0	0|0	0|0	1|0	0|0	0|0	0|0	0|0	0|0	0|0	0|0	0|0	0|0	0|0	0|0	0|0	0|0	0|0
974	29	.	A	C	20	PASS	NS=18;DP=8	GT	0|0	0|0	0|0	1|0	0|0	0|0	0|0	0|0	0|0	0|0	0|0	0|0	0|0	0|0	0|0	0|0	0|0	0|0
975	38	.	T	G	20	PASS	NS=18;DP=8	GT	0|0	0|0	0|0	0|0	0|0	0|0	0|0	0|0	0|0	0|0	0|0	0|0	0|0	0|0	1|0	1|0	1|1	0|0
975	46	.	A	T	20	PASS	NS=18;DP=8	GT	0|0	1|0	0|0	1|0	0|0	0|0	0|0	1|0	0|0	1|1	0|0	1|0	0|0	0|0	1|0	1|0	0|0	0|0
975	50	.	G	T	20	PASS	NS=18;DP=8	GT	0|0	0|1	0|0	0|1	0|0	0|0	0|0	0|1	0|0	1|1	0|0	0|1	0|0	0|0	0|1	0|1	0|0	0|0
975	55	.	A	C	20	PASS	NS=18;DP=8	GT	0|0	1|0	0|0	1|0	0|0	0|0	0|0	1|0	0|0	1|1	0|0	1|0	0|0	0|0	1|0	1|0	0|0	0|0
975	74	.	A	G	20	PASS	NS=18;DP=8	GT	0|0	0|0	1|0	0|0	0|0	1|0	0|0	0|0	0|0	0|0	0|0	0|0	0|0	0|0	0|0	0|0	0|0	0|0
975	75	.	C	G	20	PASS	NS=18;DP=8	GT	0|0	0|0	0|0	0|0	0|0	0|0	0|0	0|0	0|0	0|0	0|0	1|0	0|0	0|0	0|0	0|0	0|0	0|0
975	90	.	T	C	20	PASS	NS=18;DP=8	GT	0|1	0|0	0|0	0|1	0|0	0|0	1|1	0|1	1|1	0|0	1|1	0|0	1|1	1|1	0|0	0|0	0|0	1|1
976	87	.	G	T	20	PASS	NS=16;DP=8	GT	./.	0|0	0|0	0|0	0|0	0|0	0|0	0|0	./.	0|1	0|1	0|0	0|1	0|0	1|1	0|0	0|0	0|1
976	142	.	A	C	20	PASS	NS=16;DP=8	GT	./.	0|0	0|0	0|0	0|0	0|0	0|0	0|0	./.	1|0	1|0	0|0	1|0	0|0	1|1	0|0	0|0	1|0
979	52	.	G	A	20	PASS	NS=18;DP=8	GT	0|0	0|1	0|0	0|0	0|0	0|1	0|0	0|0	0|0	0|0	0|0	0|0	0|0	0|0	0|0	0|0	0|0	0|0
979	94	.	G	A	20	PASS	NS=18;DP=8	GT	0|0	0|1	0|0	0|0	0|0	0|1	0|0	0|0	0|0	0|0	0|0	0|0	0|0	0|0	0|0	0|0	0|0	0|0
981	15	.	C	T	20	PASS	NS=18;DP=8	GT	0|0	0|0	0|0	0|0	0|0	0|0	1|0	0|0	1|0	0|0	0|0	1|0	0|0	0|0	0|0	1|0	1|0	0|0
981	23	.	T	A	20	PASS	NS=18;DP=8	GT	0|0	0|0	0|0	0|0	0|0	0|0	0|1	0|0	0|1	0|0	0|0	0|1	0|0	0|0	0|0	0|1	0|1	0|0
981	30	.	T	C	20	PASS	NS=18;DP=8	GT	0|1	0|0	0|0	0|0	0|1	0|1	0|0	0|0	0|0	0|0	0|0	0|0	0|0	0|0	0|0	0|0	0|0	0|0
982	48	.	C	G	20	PASS	NS=18;DP=8	GT	0|0	1|0	1|0	0|0	1|0	0|0	0|0	1|0	0|0	1|0	0|0	0|0	0|0	0|0	0|0	0|0	0|0	1|1
983	42	.	A	G	20	PASS	NS=18;DP=8	GT	0|0	0|0	0|0	0|0	0|0	0|0	1|0	0|0	0|0	0|0	0|0	0|0	0|0	0|0	0|0	0|0	0|0	0|0
985	34	.	G	A	20	PASS	NS=18;DP=8	GT	0|0	0|1	0|0	0|0	0|0	0|0	0|0	0|0	0|0	0|0	0|1	0|0	0|0	0|0	0|0	0|0	0|0	0|0
985	94	.	C	T	20	PASS	NS=18;DP=8	GT	0|0	1|0	0|0	0|0	0|0	0|0	0|0	0|0	0|0	0|0	1|0	0|0	0|0	0|0	0|0	0|0	0|0	0|0
988	18	.	C	T	20	PASS	NS=17;DP=8	GT	1|0	1|1	./.	1|0	1|0	1|1	0|0	0|0	0|0	1|0	0|0	0|0	1|1	1|0	0|0	0|0	0|0	1|1
988	54	.	T	G	20	PASS	NS=17;DP=8	GT	0|0	0|0	./.	1|0	0|0	0|0	0|0	0|0	0|0	0|0	0|0	0|0	0|0	0|0	0|0	0|0	0|0	0|0
988	55	.	T	G	20	PASS	NS=17;DP=8	GT	0|0	0|0	./.	0|0	1|0	0|0	0|0	0|0	0|0	./.	0|0	0|0	0|0	0|0	0|0	0|0	0|0	0|0
988	56	.	T	G	20	PASS	NS=17;DP=8	GT	1|0	1|1	./.	0|0	0|0	1|1	0|0	0|0	0|0	1|0	0|0	0|0	1|1	1|0	0|0	0|0	0|0	1|1
989	47	.	T	G	20	PASS	NS=15;DP=8	GT	0|0	0|0	0|0	1|1	./.	1|0	0|0	./.	./.	0|0	0|0	0|0	0|0	0|0	0|0	0|0	0|0	0|0
990	74	.	T	C	20	PASS	NS=15;DP=8	GT	./.	0|0	0|0	0|0	./.	1|1	0|0	0|0	0|0	./.	0|0	0|0	0|0	0|0	0|0	./.	0|0	1|1
991	81	.	A	G	20	PASS	NS=17;DP=8	GT	0|0	0|0	0|0	0|0	0|0	0|0	0|0	0|0	0|0	0|0	0|0	1|0	0|0	0|0	0|0	0|0	./.	0|0
992	25	.	T	C	20	PASS	NS=18;DP=8	GT	0|0	0|0	0|0	0|0	0|0	0|0	0|0	0|0	0|0	1|1	0|0	1|1	0|1	0|0	0|0	0|0	0|0	0|1
992	90	.	G	A	20	PASS	NS=18;DP=8	GT	0|0	0|0	0|0	0|0	0|0	0|0	0|0	0|0	0|1	1|1	0|1	1|1	1|1	0|0	1|1	0|0	0|0	0|1
992	110	.	A	C	20	PASS	NS=18;DP=8	GT	1|1	./.	./.	./.	./.	./.	./.	./.	./.	0|0	0|0	0|0	0|0	./.	0|0	./.	./.	1|1
994	26	.	C	T	20	PASS	NS=16;DP=8	GT	0|0	1|0	0|0	0|0	./.	1|0	0|0	0|0	./.	0|0	0|0	0|0	0|0	0|0	0|0	0|0	0|0	0|0
995	30	.	T	A	20	PASS	NS=16;DP=8	GT	0|0	./.	0|0	0|0	./.	0|0	0|0	0|0	0|0	0|0	0|0	1|1	0|0	0|0	0|0	0|0	0|0	0|0
995	39	.	A	G	20	PASS	NS=16;DP=8	GT	0|0	./.	1|0	1|0	./.	./.	0|0	0|0	0|0	1|0	0|0	0|0	0|0	0|0	0|0	1|1	0|0	1|0
996	20	.	A	G	20	PASS	NS=16;DP=8	GT	0|0	0|0	0|0	0|0	1|0	0|0	0|0	0|0	./.	0|0	1|0	0|0	0|0	0|0	0|0	0|0	./.	0|0
996	28	.	C	A	20	PASS	NS=16;DP=8	GT	0|0	0|0	0|0	0|0	0|0	0|0	0|0	0|0	./.	0|1	0|0	0|0	0|1	0|1	0|0	0|0	./.	1|1
996	42	.	C	T	20	PASS	NS=16;DP=8	GT	0|0	0|0	0|0	0|0	0|0	0|0	0|0	0|0	./.	0|0	0|0	0|0	0|0	0|0	1|0	1|0	./.	0|0
996	56	.	G	A	20	PASS	NS=16;DP=8	GT	0|0	0|0	1|1	0|0	0|1	0|0	0|0	0|0	./.	0|0	0|0	0|0	0|1	0|1	0|0	0|0	./.	0|0
997	117	.	G	A	20	PASS	NS=15;DP=8	GT	./.	0|0	0|0	0|1	0|0	./.	0|0	0|0	./.	0|0	0|0	0|0	0|0	0|0	0|0	0|0	0|0	0|0
1000	6	.	T	C	20	PASS	NS=16;DP=8	GT	0|0	1|1	./.	./.	0|0	0|0	0|0	0|0	0|0	0|0	./.	0|0	0|0	0|0	./.	0|0	0|0	0|0
1004	12	.	C	A	20	PASS	NS=15;DP=8	GT	./.	./.	0|0	0|0	0|0	0|1	0|0	0|0	0|1	0|0	./.	0|0	0|0	0|0	0|0	0|0	0|0	0|0
1004	27	.	A	C	20	PASS	NS=15;DP=8	GT	./.	./.	1|0	1|0	0|0	1|0	0|0	0|0	0|0	0|0	./.	0|0	0|0	0|0	1|0	1|0	0|0	1|0
1005	75	.	G	A	20	PASS	NS=14;DP=8	GT	./.	0|0	./.	0|0	1|1	0|0	0|0	0|0	0|1	./.	1|1	0|0	0|0	./.	0|0	0|0	1|1	0|0
1005	97	.	C	A	20	PASS	NS=14;DP=8	GT	./.	0|0	./.	0|0	0|1	0|0	0|0	0|0	0|0	./.	0|0	0|0	0|0	./.	0|0	0|0	0|0	0|0
1005	99	.	C	T	20	PASS	NS=14;DP=8	GT	./.	0|0	./.	0|0	0|0	0|0	0|0	0|0	0|0	./.	0|0	0|0	1|0	./.	0|0	0|0	0|0	1|0
1005	110	.	G	T	20	PASS	NS=14;DP=8	GT	./.	0|1	./.	0|0	0|0	1|1	0|1	0|1	0|1	./.	0|0	0|0	0|0	./.	0|1	0|1	0|0	0|0
1006	60	.	T	A	20	PASS	NS=16;DP=8	GT	0|0	0|1	0|0	0|0	0|0	0|0	0|0	0|0	./.	0|0	0|0	0|0	0|0	./.	0|0	0|0	0|0	0|0
1006	71	.	A	T	20	PASS	NS=16;DP=8	GT	0|0	0|0	0|0	0|0	0|0	0|0	0|0	0|0	./.	0|0	0|0	0|0	0|0	./.	0|0	1|0	0|0	0|0
1006	108	.	C	T	20	PASS	NS=16;DP=8	GT	0|0	0|0	0|0	0|0	0|0	0|0	0|0	0|0	./.	0|0	0|0	0|0	0|0	./.	0|0	0|0	1|0	0|0
1008	49	.	T	A	20	PASS	NS=17;DP=8	GT	0|0	0|0	0|0	0|0	0|0	0|0	0|0	0|0	./.	0|0	0|0	0|1	0|1	0|1	0|0	0|0	0|1	0|0
1013	32	.	G	T	20	PASS	NS=14;DP=8	GT	./.	0|0	./.	0|1	./.	0|0	./.	0|0	0|1	0|1	1|1	./.	0|0	0|0	0|0	0|0	0|0	0|0
1015	42	.	T	A	20	PASS	NS=15;DP=8	GT	0|0	0|0	0|0	0|0	0|0	./.	./.	0|1	0|0	1|1	0|0	0|0	0|0	0|0	0|0	0|0	./.	0|0
1015	60	.	G	A	20	PASS	NS=15;DP=8	GT	0|0	0|1	0|0	0|0	0|0	./.	./.	0|0	0|0	0|0	0|0	0|1	0|0	0|0	0|0	0|0	./.	0|0
1016	56	.	T	C	20	PASS	NS=16;DP=8	GT	0|0	0|0	0|1	0|0	0|0	0|0	0|0	0|1	./.	0|0	1|1	0|1	0|1	0|1	1|1	1|1	./.	1|1
1016	89	.	A	T	20	PASS	NS=16;DP=8	GT	0|0	0|0	1|0	0|0	0|0	0|0	0|0	1|0	./.	0|0	1|1	1|0	1|0	1|0	1|1	1|1	./.	1|1
1017	59	.	A	G	20	PASS	NS=16;DP=8	GT	0|0	0|0	0|0	0|0	0|0	0|0	0|0	0|0	./.	0|0	0|0	0|0	1|1	1|1	0|0	0|0	0|0	./.
1018	10	.	A	G	20	PASS	NS=17;DP=8	GT	0|0	0|0	0|0	0|0	0|0	0|0	0|0	0|0	./.	1|0	0|0	0|0	0|0	0|0	1|0	1|0	0|0	0|0
1019	3	.	C	G	20	PASS	NS=18;DP=8	GT	0|0	0|0	0|0	./.	0|0	0|0	1|0	0|0	1|0	0|0	0|0	0|0	./.	0|0	0|0	./.	./.	1|0
1020	12	.	A	T	20	PASS	NS=17;DP=8	GT	0|0	0|0	1|0	0|0	0|0	1|0	0|0	0|0	0|0	0|0	./.	0|0	1|0	0|0	1|1	1|0	0|0	0|0
1020	99	.	T	G	20	PASS	NS=17;DP=8	GT	0|0	0|0	1|0	0|0	0|0	1|0	0|0	0|0	0|0	0|0	./.	0|0	1|0	0|0	1|1	1|0	0|0	0|0
1020	107	.	C	T	20	PASS	NS=17;DP=8	GT	0|0	0|0	1|0	0|0	0|0	1|0	0|0	0|0	0|0	0|0	./.	0|0	1|0	0|0	1|1	1|0	0|0	0|0
1022	28	.	G	A	20	PASS	NS=18;DP=8	GT	0|0	0|0	0|0	0|0	0|0	0|0	0|0	0|0	0|1	0|1	0|0	0|0	0|1	0|0	0|0	0|0	0|0	0|0
1022	40	.	C	T	20	PASS	NS=18;DP=8	GT	0|0	1|1	0|0	1|1	1|0	1|1	1|0	1|0	0|0	0|0	1|0	1|0	0|0	0|0	0|0	0|0	1|1	0|0
1022	48	.	T	G	20	PASS	NS=18;DP=8	GT	0|0	0|0	0|0	0|0	0|0	1|0	0|0	0|0	0|0	0|0	0|0	0|0	0|0	0|0	0|0	0|0	0|0	0|0
1022	87	.	C	T	20	PASS	NS=18;DP=8	GT	0|0	1|0	0|0	0|0	0|0	0|0	0|0	0|0	0|0	0|0	0|0	0|0	0|0	0|0	0|0	0|0	0|0	0|0
1023	67	.	C	T	20	PASS	NS=18;DP=8	GT	0|0	0|0	0|0	0|0	0|0	0|0	0|0	0|0	0|0	0|0	0|0	0|0	0|0	0|0	1|0	1|0	0|0	0|0
1025	18	.	G	A	20	PASS	NS=16;DP=8	GT	0|0	0|0	0|0	0|0	0|0	0|0	0|0	0|0	./.	./.	0|0	0|0	0|0	0|0	0|0	0|0	0|1	0|0
1025	21	.	G	T	20	PASS	NS=16;DP=8	GT	0|0	0|0	0|0	0|0	0|0	0|0	0|1	0|1	./.	./.	0|1	0|1	0|0	0|0	0|0	0|0	0|0	0|0
1025	22	.	C	A	20	PASS	NS=16;DP=8	GT	0|0	0|0	0|0	0|0	0|0	0|0	0|1	0|1	./.	./.	0|1	0|1	0|0	0|0	0|0	0|0	0|0	0|0
1025	29	.	C	T	20	PASS	NS=16;DP=8	GT	0|0	0|0	0|0	0|0	0|0	0|0	1|0	1|0	./.	./.	0|0	0|0	0|0	0|0	0|0	0|0	0|0	0|0
1025	37	.	A	G	20	PASS	NS=16;DP=8	GT	0|0	0|0	0|0	0|0	0|0	0|0	1|0	0|0	./.	./.	0|0	0|0	0|0	0|0	0|0	0|0	0|0	0|0
1025	40	.	A	T	20	PASS	NS=16;DP=8	GT	0|0	0|0	0|0	0|0	0|0	0|0	1|0	1|0	./.	./.	1|0	1|0	0|0	0|0	0|0	0|0	0|0	0|0
1027	7	.	G	C	20	PASS	NS=18;DP=8	GT	0|0	0|0	0|0	0|0	0|1	0|1	0|0	0|0	0|0	0|0	0|0	0|0	0|0	0|0	0|0	0|0	0|0	0|0
1028	12	.	C	A	20	PASS	NS=18;DP=8	GT	0|1	0|0	0|1	0|1	0|0	0|0	0|0	0|0	0|0	0|0	0|0	0|0	0|0	0|0	0|0	0|0	0|1	0|0
1030	60	.	A	G	20	PASS	NS=16;DP=8	GT	1|0	1|0	0|0	1|1	0|0	0|0	0|0	./.	0|0	1|0	1|0	./.	0|0	0|0	0|0	./.	0|0	0|0
1031	28	.	T	C	20	PASS	NS=18;DP=8	GT	0|0	0|0	0|0	0|0	0|0	0|0	1|1	1|1	1|1	0|0	1|1	0|0	0|1	1|1	1|1	0|1	1|1	0|1
1033	25	.	C	T	20	PASS	NS=18;DP=8	GT	0|0	0|0	0|0	0|0	0|0	0|0	0|0	0|0	0|0	1|1	0|0	0|0	1|1	1|1	0|0	0|0	0|0	0|0
1033	48	.	G	A	20	PASS	NS=18;DP=8	GT	0|0	0|0	0|0	0|0	0|0	0|0	0|0	0|0	0|0	0|0	0|0	0|0	0|0	1|1	0|0	0|0	0|0	0|0
1039	35	.	C	T	20	PASS	NS=17;DP=8	GT	0|0	0|0	0|0	0|0	0|0	0|0	0|0	0|0	./.	0|0	0|0	0|0	0|0	1|0	0|0	0|0	0|0	1|0
1039	36	.	G	A	20	PASS	NS=17;DP=8	GT	0|0	0|0	0|0	0|0	0|0	0|0	0|0	0|0	./.	0|0	0|0	0|0	0|0	0|1	0|0	0|0	0|0	0|1
1039	82	.	G	T	20	PASS	NS=17;DP=8	GT	0|0	0|0	0|0	0|0	0|0	0|0	0|0	0|0	./.	0|0	0|0	0|0	0|0	0|0	0|1	0|1	0|0	0|0
1041	93	.	C	A	20	PASS	NS=14;DP=8	GT	0|0	1|1	0|1	0|0	./.	0|0	0|1	1|1	0|0	0|0	./.	./.	1|1	./.	0|1	./.	./.	0|1
1044	1	.	T	C	20	PASS	NS=16;DP=8	GT	0|0	0|1	0|0	0|0	0|0	0|0	0|1	0|0	./.	0|0	./.	0|0	0|1	./.	./.	0|1	0|1	./.
1047	68	.	T	A	20	PASS	NS=18;DP=8	GT	0|0	0|0	./.	0|0	0|1	./.	0|0	0|1	0|0	./.	0|0	0|0	./.	./.	0|1	0|1	0|0	0|0
1048	40	.	G	T	20	PASS	NS=15;DP=8	GT	0|0	./.	0|1	0|1	./.	0|0	./.	0|1	0|0	0|0	0|0	./.	0|0	./.	0|0	./.	1|1	./.
1051	24	.	A	C	20	PASS	NS=17;DP=8	GT	0|0	0|0	0|0	0|0	1|0	./.	0|0	0|0	1|0	0|0	1|0	0|0	0|0	0|0	0|0	0|0	0|0	0|0
1051	34	.	A	G	20	PASS	NS=17;DP=8	GT	0|0	0|0	0|0	0|0	0|0	./.	0|0	0|0	0|0	0|0	0|0	0|0	0|0	0|0	1|0	0|0	0|0	0|0
1051	59	.	T	G	20	PASS	NS=17;DP=8	GT	0|0	0|0	0|0	0|0	0|0	./.	0|0	0|0	0|0	0|0	0|0	0|0	1|0	1|0	0|0	0|0	0|0	1|0
1051	99	.	T	C	20	PASS	NS=17;DP=8	GT	0|0	0|0	0|0	0|0	0|0	./.	./.	./.	0|0	0|0	0|0	0|0	0|1	0|1	0|0	0|1	0|0	./.
1052	7	.	T	C	20	PASS	NS=16;DP=8	GT	0|0	0|1	0|1	0|0	0|0	0|0	0|0	./.	0|0	0|0	0|0	0|0	0|0	0|0	0|0	0|0	0|1	./.
1052	18	.	A	T	20	PASS	NS=16;DP=8	GT	0|0	1|0	1|0	0|0	0|0	0|0	0|0	./.	0|0	0|0	0|0	0|0	0|0	0|0	0|0	0|0	./.	./.
1052	19	.	C	T	20	PASS	NS=16;DP=8	GT	0|0	1|0	1|0	0|0	0|0	0|0	0|0	./.	0|0	0|0	0|0	0|0	0|0	0|0	0|0	0|0	./.	./.
1052	20	.	A	T	20	PASS	NS=16;DP=8	GT	0|0	1|0	1|0	0|0	0|0	0|0	0|0	./.	0|0	0|0	0|0	0|0	0|0	0|0	0|0	0|0	./.	./.
1052	27	.	A	C	20	PASS	NS=16;DP=8	GT	0|0	1|0	1|0	0|0	0|0	0|0	0|0	./.	0|0	0|0	0|0	0|0	0|0	0|0	0|0	0|0	./.	./.
1052	32	.	G	A	20	PASS	NS=16;DP=8	GT	0|0	0|0	0|0	0|0	0|0	0|0	1|1	./.	0|0	0|0	0|0	0|0	0|0	0|0	0|0	0|0	0|0	./.
1052	51	.	T	C	20	PASS	NS=16;DP=8	GT	0|0	0|0	0|0	0|0	0|0	0|0	1|1	./.	0|0	0|0	0|0	0|0	0|0	0|0	0|0	0|0	0|0	./.
1053	26	.	A	T	20	PASS	NS=15;DP=8	GT	0|0	1|0	0|0	0|0	./.	1|0	0|0	./.	./.	0|0	0|0	0|0	0|0	0|0	0|0	0|0	0|0	0|0
1053	86	.	A	T	20	PASS	NS=15;DP=8	GT	0|0	0|0	0|0	0|0	./.	0|0	0|0	./.	./.	0|0	0|0	0|0	1|0	0|0	0|0	1|0	1|1	1|0
1053	100	.	G	A	20	PASS	NS=15;DP=8	GT	0|0	0|0	0|0	0|0	./.	0|0	0|0	./.	./.	0|0	0|0	0|0	0|1	0|0	0|0	0|1	1|1	0|1
1053	104	.	A	G	20	PASS	NS=15;DP=8	GT	0|0	0|0	0|0	0|0	./.	0|0	0|0	./.	./.	0|0	0|0	0|0	1|0	0|0	0|0	1|0	1|1	1|0
1054	18	.	A	C	20	PASS	NS=18;DP=8	GT	0|0	0|0	0|0	0|0	0|0	0|0	0|0	0|0	0|0	0|0	0|0	0|0	0|0	1|0	1|0	0|0	0|0	1|0
1055	34	.	A	G	20	PASS	NS=14;DP=8	GT	1|1	1|1	0|0	1|1	1|0	1|0	0|0	0|0	./.	0|0	1|1	./.	0|0	./.	./.	0|0	0|0	0|0
1056	68	.	G	C	20	PASS	NS=15;DP=8	GT	0|0	0|0	0|1	0|0	0|0	0|0	0|0	./.	./.	0|0	0|0	0|0	0|0	0|0	0|0	0|0	./.	0|0
1057	42	.	G	T	20	PASS	NS=18;DP=8	GT	0|0	0|1	0|0	0|0	0|0	0|0	0|0	0|0	0|0	0|0	0|0	0|0	0|0	0|0	0|0	0|0	0|0	0|0
1057	55	.	C	T	20	PASS	NS=18;DP=8	GT	0|0	0|0	0|0	0|0	0|0	0|0	0|0	0|0	0|0	0|0	0|0	0|0	0|0	0|0	0|0	1|0	0|0	0|0
1059	50	.	A	C	20	PASS	NS=18;DP=8	GT	1|1	0|0	1|0	1|0	0|0	1|0	0|0	0|0	0|0	0|0	0|0	0|0	0|0	0|0	0|0	0|0	0|0	0|0
1059	53	.	C	A	20	PASS	NS=18;DP=8	GT	1|1	0|0	0|1	0|1	0|0	0|1	0|0	0|0	0|0	0|0	0|1	0|0	0|0	0|0	0|0	0|1	0|1	0|0
1059	106	.	T	C	20	PASS	NS=18;DP=8	GT	0|0	0|0	0|0	0|1	1|1	0|0	1|1	1|1	1|1	1|1	0|1	1|1	0|0	0|0	0|0	0|0	0|0	0|1
1063	2	.	T	G	20	PASS	NS=18;DP=8	GT	0|0	0|0	1|0	0|0	./.	0|0	1|0	1|0	1|0	0|0	1|1	0|0	1|1	1|1	1|1	1|1	1|1	1|0
1065	9	.	G	C	20	PASS	NS=16;DP=8	GT	./.	0|0	0|1	0|1	0|0	0|0	0|1	0|0	./.	0|0	0|0	0|1	0|0	0|0	0|0	0|0	0|0	0|1
1065	28	.	C	T	20	PASS	NS=16;DP=8	GT	./.	0|0	1|0	1|0	0|0	0|0	1|0	1|1	./.	0|0	1|1	0|0	1|0	1|0	0|0	1|1	1|0	0|0
1065	70	.	C	T	20	PASS	NS=16;DP=8	GT	./.	0|0	1|0	1|0	0|0	0|0	1|0	0|0	./.	0|0	0|0	1|0	0|0	0|0	0|0	0|0	0|0	1|0
1065	124	.	C	A	20	PASS	NS=16;DP=8	GT	./.	0|0	0|1	0|0	0|0	0|0	0|0	0|0	./.	0|0	0|0	0|1	0|0	0|0	0|0	0|0	0|0	0|0
1066	2	.	C	T	20	PASS	NS=18;DP=8	GT	0|0	1|0	./.	./.	0|0	0|0	0|0	./.	0|0	0|0	0|0	0|0	./.	0|0	1|0	1|0	0|0	0|0
1066	20	.	G	A	20	PASS	NS=18;DP=8	GT	0|0	0|0	0|0	0|0	0|0	0|0	0|0	0|0	0|0	./.	0|0	0|0	0|0	0|0	0|0	0|1	1|1	0|0
1066	32	.	T	A	20	PASS	NS=18;DP=8	GT	0|0	0|0	0|0	0|0	0|0	0|0	0|0	0|0	0|0	0|0	0|0	0|1	0|0	0|0	0|0	0|0	0|0	0|0
1066	45	.	G	A	20	PASS	NS=18;DP=8	GT	0|0	0|0	0|0	0|0	0|0	0|0	0|0	0|0	0|1	0|0	0|1	0|0	0|0	0|0	0|0	0|0	0|0	0|0
1066	56	.	A	G	20	PASS	NS=18;DP=8	GT	0|0	0|0	0|0	0|0	0|0	0|0	0|0	0|0	1|0	1|1	1|0	0|0	0|0	0|0	0|0	0|0	0|0	0|0
1066	66	.	T	G	20	PASS	NS=18;DP=8	GT	0|0	0|0	0|0	0|0	0|0	0|0	0|0	0|0	0|0	1|1	0|0	0|0	0|0	0|0	0|0	0|0	0|0	0|0
1068	78	.	G	A	20	PASS	NS=16;DP=8	GT	0|0	./.	0|0	0|0	0|0	./.	0|0	0|0	0|0	0|0	0|0	0|0	0|0	./.	0|0	0|0	1|1	0|0
1069	88	.	T	C	20	PASS	NS=18;DP=8	GT	0|0	0|0	0|0	0|0	0|0	0|0	0|0	0|0	0|0	0|0	0|0	0|0	0|0	0|0	0|0	0|1	0|0	0|0
1071	6	.	A	C	20	PASS	NS=18;DP=8	GT	0|0	0|0	0|0	0|0	0|0	0|0	0|0	0|0	0|0	0|0	0|0	0|0	1|0	1|1	1|1	1|1	1|1	1|0
1072	70	.	T	A	20	PASS	NS=16;DP=8	GT	0|0	0|0	0|0	0|0	0|0	0|0	0|0	0|1	0|0	0|0	0|0	0|0	0|0	./.	0|0	0|0	./.	0|0
1073	80	.	T	C	20	PASS	NS=15;DP=8	GT	./.	0|1	0|0	0|0	0|1	0|0	0|0	0|0	0|0	0|0	0|0	0|0	0|0	0|0	0|0	./.	./.	0|0
1073	81	.	G	A	20	PASS	NS=15;DP=8	GT	./.	0|0	0|0	0|0	0|0	0|0	0|0	0|0	0|0	0|0	0|0	0|0	0|0	0|0	0|1	./.	./.	0|0
1075	6	.	A	G	20	PASS	NS=16;DP=8	GT	0|0	0|0	0|0	0|0	0|0	0|0	0|0	0|0	./.	0|0	./.	0|0	0|0	0|0	0|0	0|0	1|1	0|0
1075	19	.	C	A	20	PASS	NS=16;DP=8	GT	0|0	0|0	0|0	0|0	0|0	0|0	0|0	0|0	./.	0|1	./.	0|0	0|0	0|0	0|0	0|0	./.	0|0
1075	52	.	C	T	20	PASS	NS=16;DP=8	GT	0|0	0|0	1|0	0|0	1|0	1|0	0|0	1|0	./.	0|0	./.	1|1	0|0	0|0	0|0	0|0	0|0	1|0
1075	119	.	T	G	20	PASS	NS=16;DP=8	GT	0|0	1|0	0|0	0|0	1|0	0|0	0|0	0|0	./.	0|0	./.	0|0	0|0	0|0	0|0	0|0	0|0	0|0
1080	3	.	C	T	20	PASS	NS=17;DP=8	GT	0|0	0|0	0|0	0|0	0|0	0|0	./.	0|0	0|0	1|0	0|0	0|0	0|0	1|0	0|0	1|0	1|1	1|0
1080	62	.	G	A	20	PASS	NS=17;DP=8	GT	0|0	0|0	0|0	0|0	0|0	0|0	./.	0|0	0|0	0|0	0|0	0|0	0|1	0|0	0|0	0|0	0|0	0|0
1080	63	.	G	A,T	20	PASS	NS=17;DP=8	GT	0|1	0|0	0|0	0|0	0|0	0|1	./.	0|1	0|0	0|0	0|0	0|0	0|2	0|0	0|0	0|0	0|0	0|0
1080	90	.	C	T	20	PASS	NS=17;DP=8	GT	0|0	0|0	0|0	0|0	0|0	0|0	./.	0|0	0|0	0|0	0|0	0|0	1|0	0|0	0|0	0|0	0|0	0|0
1080	109	.	A	C	20	PASS	NS=17;DP=8	GT	0|0	0|0	0|0	0|0	0|0	0|0	./.	0|0	1|0	0|0	0|0	0|0	./.	0|0	1|0	1|0	./.	0|0
1081	7	.	C	T	20	PASS	NS=18;DP=8	GT	0|0	0|0	0|0	0|0	0|0	0|0	0|0	1|0	0|0	0|0	0|0	0|0	0|0	0|0	0|0	0|0	0|0	0|0
1081	29	.	C	A	20	PASS	NS=18;DP=8	GT	0|0	0|0	0|0	0|0	0|0	0|0	0|0	0|0	0|1	0|0	0|1	0|0	0|0	0|0	0|0	0|0	0|0	0|0
1083	9	.	C	T	20	PASS	NS=15;DP=8	GT	0|0	./.	./.	./.	1|0	./.	0|0	./.	./.	./.	0|0	0|0	0|0	0|0	0|0	./.	0|0	./.
1083	11	.	T	C	20	PASS	NS=15;DP=8	GT	0|1	./.	./.	./.	0|1	./.	0|0	./.	./.	./.	0|0	0|0	0|0	0|0	0|0	./.	0|0	./.
1084	69	.	T	C	20	PASS	NS=18;DP=8	GT	0|0	0|0	0|0	0|0	0|0	0|0	0|0	0|0	0|0	0|0	0|1	0|0	0|0	0|0	0|0	0|0	0|0	0|0
1084	78	.	A	G	20	PASS	NS=18;DP=8	GT	./.	0|0	0|0	0|0	0|0	0|0	1|0	1|0	0|0	0|0	0|0	0|0	0|0	0|0	./.	1|0	./.	0|0
1085	5	.	C	T	20	PASS	NS=17;DP=8	GT	0|0	1|0	0|0	1|0	./.	0|0	0|0	0|0	0|0	0|0	0|0	0|0	0|0	./.	0|0	0|0	0|0	0|0
1085	41	.	A	G	20	PASS	NS=17;DP=8	GT	0|0	0|0	0|0	0|0	0|0	0|0	0|0	0|0	0|0	0|0	0|0	0|0	0|0	./.	0|0	1|0	1|0	1|0
1085	57	.	C	T	20	PASS	NS=17;DP=8	GT	0|0	1|0	0|0	0|0	0|0	0|0	0|0	0|0	1|0	0|0	0|0	0|0	0|0	./.	0|0	0|0	0|0	1|0
1085	106	.	G	A	20	PASS	NS=17;DP=8	GT	0|0	0|0	0|0	0|0	0|0	0|0	0|0	0|0	0|0	0|0	0|0	0|1	0|0	./.	0|0	0|0	0|0	./.
1086	45	.	G	A	20	PASS	NS=15;DP=8	GT	./.	0|1	1|1	0|1	0|1	1|1	1|1	1|1	0|0	0|0	0|0	0|1	0|0	./.	0|0	0|1	./.	./.
1086	155	.	C	A	20	PASS	NS=15;DP=8	GT	0|0	0|0	0|0	0|0	0|0	0|0	0|0	0|0	0|0	0|0	0|0	0|1	0|0	./.	0|0	0|0	./.	./.
1089	42	.	G	A	20	PASS	NS=18;DP=8	GT	0|0	0|0	0|0	0|0	0|0	0|0	0|0	0|0	0|0	0|0	0|0	0|0	0|0	1|1	0|0	0|0	0|0	0|0
1089	90	.	C	T	20	PASS	NS=18;DP=8	GT	0|0	0|0	0|0	0|0	0|0	0|0	0|0	0|0	0|0	0|0	0|0	0|0	0|0	1|1	0|0	0|0	0|0	0|0
1089	99	.	T	C	20	PASS	NS=18;DP=8	GT	0|0	0|0	0|0	0|0	0|0	0|0	0|0	0|0	0|0	0|0	0|0	0|0	0|0	1|1	0|0	0|0	0|0	0|0
1089	105	.	G	C	20	PASS	NS=18;DP=8	GT	0|0	0|0	0|0	0|0	0|0	0|0	0|0	0|0	0|0	0|0	0|0	0|0	0|0	1|1	0|0	0|0	0|0	0|0
1089	108	.	T	C	20	PASS	NS=18;DP=8	GT	0|0	0|0	0|0	0|0	0|0	0|0	0|0	0|0	0|0	0|0	0|0	0|0	1|1	0|0	1|1	1|1	0|0	0|0
1089	114	.	A	C	20	PASS	NS=18;DP=8	GT	0|0	0|0	0|0	0|0	0|0	0|0	0|0	0|0	0|0	0|0	0|0	0|0	1|1	1|1	1|1	1|1	0|0	0|0
1089	129	.	T	C	20	PASS	NS=18;DP=8	GT	0|0	0|0	0|0	0|0	0|0	0|0	0|0	0|0	0|0	0|0	0|0	0|0	0|0	1|1	0|0	0|0	0|0	0|0
1090	30	.	C	T	20	PASS	NS=18;DP=8	GT	0|0	1|0	0|0	0|0	0|0	0|0	0|0	1|0	0|0	0|0	0|0	0|0	0|0	0|0	0|0	0|0	0|0	0|0
1090	88	.	T	C	20	PASS	NS=18;DP=8	GT	0|0	0|0	0|1	0|0	0|0	0|1	0|0	0|0	0|0	0|0	0|0	0|0	0|0	0|0	0|0	0|0	0|0	0|0
1093	38	.	C	T	20	PASS	NS=15;DP=8	GT	0|0	0|0	0|0	./.	0|0	0|0	0|0	./.	0|0	0|0	0|0	0|0	0|0	./.	0|0	0|0	1|0	0|0
1093	41	.	T	C	20	PASS	NS=15;DP=8	GT	0|0	1|1	0|0	./.	0|0	0|0	0|0	./.	0|0	0|0	0|0	0|0	0|0	./.	0|0	0|0	0|0	0|0
1093	51	.	G	A	20	PASS	NS=15;DP=8	GT	0|0	0|0	0|0	./.	0|0	0|0	0|0	./.	0|0	0|0	0|0	0|0	0|1	./.	0|0	0|0	0|1	0|0
1093	56	.	C	T	20	PASS	NS=15;DP=8	GT	0|0	1|1	0|0	./.	0|0	0|0	0|0	./.	0|0	0|0	0|0	0|0	0|0	./.	0|0	0|0	0|0	0|0
1093	67	.	T	C	20	PASS	NS=15;DP=8	GT	0|0	0|0	0|0	./.	0|0	0|0	0|0	./.	0|0	0|0	0|0	0|0	1|1	./.	0|0	0|0	0|1	1|1
1093	92	.	G	A	20	PASS	NS=15;DP=8	GT	0|0	0|0	0|0	./.	0|0	0|1	0|1	./.	1|1	0|1	1|1	0|1	0|0	./.	1|1	0|1	0|0	0|0
1093	98	.	G	T	20	PASS	NS=15;DP=8	GT	0|0	1|1	0|0	./.	0|0	0|0	0|0	./.	0|0	0|0	0|0	0|0	0|0	./.	0|0	0|0	0|0	0|0
1093	103	.	T	C	20	PASS	NS=15;DP=8	GT	0|0	1|1	0|0	./.	0|0	0|0	0|0	./.	0|0	0|0	0|0	0|0	0|0	./.	0|0	0|0	0|0	0|0
1094	4	.	T	C	20	PASS	NS=17;DP=8	GT	0|0	./.	./.	0|1	./.	0|0	0|0	./.	./.	./.	0|0	0|0	./.	0|0	0|0	0|0	0|0	0|0
1094	31	.	G	A	20	PASS	NS=17;DP=8	GT	0|0	0|0	0|0	0|0	./.	0|0	0|0	0|0	0|0	0|0	0|0	0|0	0|0	0|0	0|1	0|1	0|0	0|0
1094	54	.	T	C	20	PASS	NS=17;DP=8	GT	0|0	0|0	0|1	0|0	./.	0|0	1|1	0|0	0|0	0|0	0|0	0|0	0|0	0|0	0|0	0|0	0|1	0|0
1095	1	.	T	C	20	PASS	NS=18;DP=8	GT	0|1	./.	0|0	0|0	0|0	0|0	0|0	./.	./.	0|0	0|0	0|0	./.	./.	./.	0|1	0|0	0|0
1095	52	.	C	T	20	PASS	NS=18;DP=8	GT	1|0	0|0	0|0	0|0	0|0	0|0	0|0	0|0	0|0	0|0	0|0	0|0	1|0	0|0	1|0	1|0	0|0	0|0
1095	68	.	G	A	20	PASS	NS=18;DP=8	GT	0|1	0|0	0|0	0|0	0|0	0|0	0|0	0|0	0|0	0|0	0|0	0|0	0|1	0|0	0|1	0|1	0|0	0|0
1095	84	.	T	C	20	PASS	NS=18;DP=8	GT	0|1	0|0	0|0	0|0	0|0	./.	0|0	0|0	0|0	0|0	0|0	0|0	0|1	0|0	0|1	./.	0|0	0|0
1098	31	.	T	A	20	PASS	NS=16;DP=8	GT	0|0	0|0	0|0	0|0	./.	0|0	0|0	0|0	0|0	0|0	0|0	0|1	0|0	./.	0|0	0|0	0|0	0|0
1098	32	.	C	T	20	PASS	NS=16;DP=8	GT	0|0	0|0	0|0	0|0	./.	1|0	0|0	0|0	0|0	0|0	0|0	0|0	0|0	./.	0|0	0|0	0|0	0|0
1098	55	.	T	A	20	PASS	NS=16;DP=8	GT	./.	1|1	0|0	0|0	./.	./.	0|0	0|0	0|0	0|0	0|0	0|0	0|0	./.	0|0	0|0	0|0	0|0
1098	58	.	T	C	20	PASS	NS=16;DP=8	GT	0|1	0|1	0|0	0|0	./.	0|1	0|0	0|0	0|0	0|0	0|0	0|0	0|1	./.	0|0	0|0	0|0	0|0
1098	59	.	G	A	20	PASS	NS=16;DP=8	GT	0|1	0|1	0|0	0|0	./.	0|1	0|0	0|0	0|0	0|0	0|0	0|0	0|1	./.	0|0	0|0	0|0	0|0
1098	62	.	C	A	20	PASS	NS=16;DP=8	GT	0|1	0|1	0|0	0|0	./.	0|1	0|0	0|0	0|0	0|0	0|0	0|0	0|1	./.	0|0	0|0	0|0	0|0
1099	79	.	C	T	20	PASS	NS=18;DP=8	GT	0|0	0|0	0|0	0|0	0|0	0|0	0|0	1|0	0|0	0|0	1|0	0|0	0|0	0|0	0|0	0|0	0|0	0|0
1102	4	.	C	A	20	PASS	NS=17;DP=8	GT	0|0	0|0	0|0	0|0	0|0	0|0	0|0	0|0	0|0	0|0	0|0	0|0	0|1	0|0	0|0	0|0	0|0	./.
1103	54	.	T	A	20	PASS	NS=16;DP=8	GT	0|0	./.	0|0	0|0	./.	0|1	0|0	0|0	0|0	0|0	0|0	0|0	0|0	0|0	0|0	0|0	0|0	0|0
1105	1	.	A	G	20	PASS	NS=17;DP=8	GT	0|0	0|0	./.	0|0	0|0	1|1	0|0	./.	0|0	1|0	0|0	0|0	1|0	./.	1|1	1|1	./.	1|0
1105	44	.	A	T	20	PASS	NS=17;DP=8	GT	./.	./.	./.	./.	./.	1|0	./.	./.	./.	./.	./.	./.	0|0	0|0	0|0	1|0	./.	0|0
1105	49	.	T	G	20	PASS	NS=17;DP=8	GT	0|0	0|0	0|0	0|0	0|0	1|1	0|0	0|0	0|0	0|0	0|0	0|0	1|0	1|0	1|1	1|1	./.	1|0
1107	8	.	A	G	20	PASS	NS=18;DP=8	GT	0|0	0|0	0|0	0|0	0|0	0|0	0|0	0|0	0|0	0|0	0|0	0|0	0|0	0|0	1|0	1|0	0|0	0|0
1107	27	.	G	A	20	PASS	NS=18;DP=8	GT	0|0	0|0	1|1	1|1	0|0	0|0	1|1	1|1	0|0	0|0	0|0	0|0	1|1	1|1	0|0	0|0	1|1	1|1
1107	59	.	T	C	20	PASS	NS=18;DP=8	GT	0|0	0|0	0|0	0|0	0|0	0|0	0|0	0|0	0|0	1|1	0|0	0|0	0|0	0|0	0|0	0|0	0|0	0|0
1107	60	.	T	G	20	PASS	NS=18;DP=8	GT	0|0	0|0	1|1	1|1	0|0	0|0	1|1	1|1	0|0	0|0	0|0	0|0	1|1	1|1	1|0	1|0	1|1	1|1
1107	64	.	T	A	20	PASS	NS=18;DP=8	GT	0|0	0|0	1|1	1|1	0|0	0|0	1|1	1|1	0|0	0|0	0|0	0|0	1|1	1|1	0|0	0|0	1|1	1|1
1107	67	.	T	C	20	PASS	NS=18;DP=8	GT	0|0	0|0	1|1	1|1	0|0	0|0	1|1	1|1	0|0	0|0	0|0	0|0	1|1	1|1	0|0	0|0	1|1	1|1
1107	72	.	A	G	20	PASS	NS=18;DP=8	GT	0|0	0|0	0|0	0|0	0|0	0|0	0|0	0|0	0|0	0|0	0|0	0|0	0|0	0|0	1|0	1|0	0|0	0|0
1109	2	.	A	C	20	PASS	NS=16;DP=8	GT	0|0	./.	1|0	0|0	0|0	1|0	0|0	0|0	0|0	0|0	0|0	./.	0|0	./.	0|0	0|0	./.	0|0
1109	69	.	T	C	20	PASS	NS=16;DP=8	GT	0|0	0|0	0|0	0|0	0|0	0|0	0|1	0|1	0|0	0|0	0|0	./.	0|0	0|0	0|0	0|0	./.	0|0
1111	54	.	T	A	20	PASS	NS=18;DP=8	GT	0|0	0|0	0|0	0|0	0|0	0|0	0|0	0|0	0|0	0|0	0|0	0|0	1|1	1|1	0|1	0|1	0|0	0|0
1111	67	.	G	A	20	PASS	NS=18;DP=8	GT	0|0	0|0	0|0	0|0	0|0	0|0	0|0	0|0	0|0	0|0	0|0	0|0	1|1	1|1	0|1	0|1	1|1	0|0
1111	70	.	C	A	20	PASS	NS=18;DP=8	GT	0|0	0|0	0|0	0|0	0|0	0|0	0|0	0|0	0|0	0|0	0|0	0|0	1|1	1|1	0|1	0|1	1|1	0|0
1112	2	.	G	A	20	PASS	NS=18;DP=8	GT	0|1	0|0	0|0	0|0	0|0	0|0	0|0	0|0	0|0	0|0	./.	0|0	0|0	0|0	0|1	0|1	0|0	0|0
1112	9	.	G	C	20	PASS	NS=18;DP=8	GT	0|0	0|0	0|0	0|0	0|0	0|1	0|0	0|0	0|0	0|0	0|0	0|0	0|0	0|0	0|0	0|0	0|0	0|0
1112	50	.	A	G	20	PASS	NS=18;DP=8	GT	./.	./.	./.	1|0	0|0	0|0	0|0	0|0	0|0	0|0	0|0	0|0	0|0	0|0	0|0	0|0	0|0	0|0
1113	4	.	C	T	20	PASS	NS=17;DP=8	GT	1|0	0|0	0|0	./.	0|0	0|0	0|0	0|0	0|0	0|0	0|0	0|0	0|0	0|0	0|0	0|0	0|0	0|0
1116	31	.	T	G	20	PASS	NS=17;DP=8	GT	0|0	./.	0|0	0|0	0|0	0|0	0|0	0|0	0|0	0|0	0|0	0|0	1|0	0|0	1|1	1|1	1|1	1|0
1117	3	.	G	A	20	PASS	NS=14;DP=8	GT	0|0	0|0	0|0	0|0	./.	./.	0|1	./.	0|1	0|0	0|0	0|0	./.	0|0	0|0	0|0	0|0	0|0
1117	6	.	T	C	20	PASS	NS=14;DP=8	GT	0|0	0|0	0|0	0|0	./.	./.	0|1	./.	0|1	0|0	0|0	0|0	./.	0|0	0|0	0|0	0|0	0|0
1117	8	.	G	C	20	PASS	NS=14;DP=8	GT	0|0	0|0	0|0	0|0	./.	./.	0|1	./.	0|1	0|0	0|0	0|0	./.	0|0	0|0	0|0	0|0	0|0
1117	30	.	T	A	20	PASS	NS=14;DP=8	GT	0|0	0|0	0|0	0|0	./.	./.	0|1	./.	0|1	0|0	0|0	0|0	./.	0|0	0|0	0|0	0|0	0|0
1117	31	.	A	C	20	PASS	NS=14;DP=8	GT	0|0	0|0	0|0	0|0	./.	./.	1|0	./.	1|0	0|0	0|0	0|0	./.	0|0	0|0	0|0	0|0	0|0
1118	15	.	T	G	20	PASS	NS=17;DP=8	GT	1|0	1|0	0|0	0|0	./.	0|0	1|0	0|0	0|0	1|0	0|0	0|0	0|0	0|0	0|0	0|0	./.	0|0
1119	11	.	T	A	20	PASS	NS=18;DP=8	GT	0|0	0|0	0|0	0|0	0|1	0|0	0|0	0|0	0|0	0|0	0|0	0|0	0|0	0|0	0|0	0|0	0|0	0|0
1119	51	.	G	A	20	PASS	NS=18;DP=8	GT	0|0	0|0	0|0	0|1	0|1	0|0	0|0	0|0	0|0	0|0	0|0	0|0	0|0	0|0	0|0	0|0	0|0	0|0
1120	17	.	G	A	20	PASS	NS=18;DP=8	GT	0|0	0|0	0|1	0|0	0|0	0|0	0|0	0|0	0|0	0|0	0|0	0|0	0|0	0|0	0|0	0|0	0|0	0|0
1122	27	.	A	G	20	PASS	NS=17;DP=8	GT	0|0	0|0	1|1	0|0	./.	1|0	0|0	0|0	0|0	0|0	1|0	0|0	0|0	0|0	1|0	1|0	1|0	0|0
1122	52	.	T	G	20	PASS	NS=17;DP=8	GT	0|0	0|0	1|1	0|0	./.	1|0	0|0	0|0	0|0	0|0	1|0	0|0	0|0	0|0	0|0	0|0	1|0	0|0
1123	12	.	T	A	20	PASS	NS=15;DP=8	GT	0|0	0|0	0|0	0|0	./.	0|0	0|0	./.	./.	0|0	0|0	0|1	0|1	0|0	0|0	0|0	0|0	0|0
1123	32	.	A	G	20	PASS	NS=15;DP=8	GT	0|0	0|0	0|0	0|0	./.	0|0	0|0	./.	./.	1|1	0|0	0|0	0|0	0|0	0|0	0|0	0|0	0|0
1123	64	.	G	A	20	PASS	NS=15;DP=8	GT	0|0	0|0	0|0	0|0	./.	0|0	0|0	./.	./.	0|0	0|0	0|0	0|0	0|0	0|0	1|1	1|1	0|0
1123	83	.	C	T	20	PASS	NS=15;DP=8	GT	1|1	1|0	1|1	0|0	./.	1|0	0|0	./.	./.	1|1	0|0	1|0	1|1	0|0	0|0	0|0	0|0	1|0
1123	85	.	C	A	20	PASS	NS=15;DP=8	GT	0|1	1|1	0|0	0|1	./.	0|0	1|1	./.	./.	0|0	./.	0|1	0|0	0|1	0|1	0|0	0|0	0|1
1123	91	.	C	A	20	PASS	NS=15;DP=8	GT	0|0	0|0	0|0	0|0	./.	0|0	0|0	./.	./.	0|0	0|0	0|0	0|0	0|0	0|0	1|1	1|1	0|0
1123	157	.	T	G	20	PASS	NS=15;DP=8	GT	1|0	1|1	0|0	1|0	./.	0|0	1|1	./.	./.	0|0	./.	1|0	0|0	1|0	1|0	0|0	0|0	1|0
1126	25	.	G	A	20	PASS	NS=14;DP=8	GT	0|0	./.	0|0	./.	0|0	./.	0|0	0|0	0|0	0|0	0|0	0|1	0|0	./.	0|0	0|0	0|0	0|0
1129	26	.	T	C	20	PASS	NS=17;DP=8	GT	0|0	0|0	0|0	0|0	./.	0|0	0|0	0|0	0|0	0|0	0|0	0|1	0|0	0|0	0|0	0|0	0|0	0|0
1130	23	.	A	C	20	PASS	NS=16;DP=8	GT	0|0	0|0	0|0	./.	0|0	0|0	1|0	./.	1|0	0|0	1|0	0|0	0|0	0|0	0|0	0|0	1|1	0|0
1130	51	.	C	T	20	PASS	NS=16;DP=8	GT	0|0	0|0	0|0	./.	1|0	0|0	0|0	./.	0|0	0|0	0|0	0|0	0|0	0|0	0|0	0|0	0|0	0|0
1131	88	.	A	C	20	PASS	NS=17;DP=8	GT	0|0	0|0	0|0	0|0	0|0	0|0	0|0	./.	0|0	0|0	0|0	0|0	0|0	./.	1|0	1|0	./.	0|0
1131	148	.	G	A	20	PASS	NS=17;DP=8	GT	0|1	1|1	1|1	0|1	1|1	1|1	0|1	./.	1|1	0|1	0|1	0|1	0|0	0|0	0|0	0|0	0|0	0|0
1131	154	.	A	G	20	PASS	NS=17;DP=8	GT	1|0	0|0	0|0	0|0	0|0	0|0	0|0	./.	0|0	1|0	1|0	0|0	1|0	1|1	1|1	1|1	./.	1|0
1132	62	.	A	G	20	PASS	NS=17;DP=8	GT	0|0	0|0	0|0	0|0	0|0	0|0	0|0	./.	0|0	1|0	0|0	0|0	0|0	0|0	0|0	0|0	0|0	0|0
1132	67	.	T	A	20	PASS	NS=17;DP=8	GT	0|0	0|0	0|0	0|0	0|1	0|0	0|0	./.	0|0	0|0	0|0	0|0	0|0	0|0	0|0	0|0	0|0	0|0
1133	11	.	A	C	20	PASS	NS=15;DP=8	GT	1|1	1|0	1|1	0|0	0|0	./.	0|0	0|0	0|0	1|1	0|0	0|0	1|1	./.	1|0	0|0	./.	1|1
1133	55	.	G	A	20	PASS	NS=15;DP=8	GT	0|0	0|1	0|0	0|1	0|0	./.	0|0	0|0	0|0	0|0	0|0	0|0	0|0	./.	0|0	0|0	./.	0|0
1133	97	.	C	G	20	PASS	NS=15;DP=8	GT	0|0	0|0	0|0	0|0	0|0	./.	0|0	0|0	0|0	1|0	0|0	0|0	0|0	./.	1|0	1|1	./.	0|0
1134	15	.	G	T	20	PASS	NS=15;DP=8	GT	0|0	0|0	0|0	0|0	0|1	0|0	0|0	0|0	./.	0|0	0|0	./.	0|1	0|0	0|0	0|0	./.	0|1
1135	75	.	A	C	20	PASS	NS=18;DP=8	GT	0|0	1|0	1|0	0|0	0|0	0|0	0|0	0|0	0|0	1|0	0|0	1|1	0|0	0|0	0|0	0|0	0|0	0|0
1135	103	.	A	G	20	PASS	NS=18;DP=8	GT	0|0	1|0	1|0	0|0	0|0	0|0	0|0	0|0	0|0	1|0	0|0	1|1	0|0	0|0	0|0	0|0	0|0	0|0
1135	104	.	A	G	20	PASS	NS=18;DP=8	GT	0|0	1|0	1|0	0|0	0|0	0|0	0|0	0|0	0|0	1|0	0|0	1|1	0|0	0|0	0|0	0|0	0|0	0|0
1136	33	.	G	T	20	PASS	NS=17;DP=8	GT	0|0	0|0	0|0	0|0	./.	0|0	0|0	0|1	0|0	0|0	0|0	0|0	0|0	0|0	0|0	0|0	0|0	0|0
1137	37	.	C	T	20	PASS	NS=16;DP=8	GT	0|0	0|0	0|0	./.	0|0	0|0	0|0	0|0	0|0	0|0	./.	0|0	0|0	0|0	0|0	0|0	1|0	0|0
1138	67	.	G	C	20	PASS	NS=18;DP=8	GT	0|0	0|0	0|0	0|1	0|1	0|0	0|0	0|1	0|0	0|0	0|0	0|0	0|0	0|0	0|1	0|1	0|0	0|0
1142	34	.	A	T	20	PASS	NS=18;DP=8	GT	1|1	1|1	1|1	1|1	1|1	1|1	0|0	0|0	0|0	1|1	1|0	0|0	0|0	1|1	0|0	0|0	0|0	0|0
1143	32	.	A	C	20	PASS	NS=16;DP=8	GT	0|0	0|0	0|0	0|0	./.	0|0	0|0	0|0	./.	0|0	1|0	0|0	0|0	0|0	0|0	0|0	0|0	0|0
1143	49	.	A	G	20	PASS	NS=16;DP=8	GT	0|0	0|0	0|0	0|0	./.	0|0	1|0	0|0	./.	0|0	0|0	0|0	0|0	0|0	0|0	0|0	1|0	./.
1144	47	.	C	A	20	PASS	NS=17;DP=8	GT	0|0	0|0	0|0	0|0	0|0	0|0	0|0	0|0	0|0	0|0	0|0	0|0	0|1	./.	0|0	0|0	0|0	0|0
1144	166	.	A	T	20	PASS	NS=17;DP=8	GT	0|0	0|0	0|0	0|0	0|0	1|0	0|0	0|0	0|0	0|0	0|0	0|0	0|0	./.	0|0	0|0	0|0	0|0
1145	14	.	A	G	20	PASS	NS=18;DP=8	GT	0|0	0|0	1|0	./.	1|0	0|0	0|0	0|0	0|0	0|0	0|0	0|0	0|0	0|0	1|0	1|0	1|0	0|0
1147	11	.	G	T	20	PASS	NS=17;DP=8	GT	0|0	0|0	0|0	0|0	0|1	0|0	0|0	0|0	./.	0|0	0|0	0|1	0|0	0|0	0|0	0|0	0|0	0|0
1147	26	.	C	T	20	PASS	NS=17;DP=8	GT	0|0	0|0	0|0	0|0	0|0	0|0	1|0	0|0	./.	0|0	0|0	0|0	0|0	0|0	0|0	0|0	0|0	0|0
1148	33	.	A	T	20	PASS	NS=14;DP=8	GT	1|0	0|0	0|0	0|0	0|0	./.	0|0	./.	./.	0|0	0|0	./.	1|0	1|0	1|0	0|0	1|0	1|0
1148	51	.	T	A	20	PASS	NS=14;DP=8	GT	0|0	0|0	0|0	0|0	0|0	./.	0|0	./.	./.	0|0	0|1	./.	0|0	0|0	0|0	0|0	0|0	0|0
1148	123	.	A	T	20	PASS	NS=14;DP=8	GT	1|0	0|0	0|0	0|0	0|0	./.	0|0	./.	./.	0|0	0|0	./.	0|0	0|0	1|0	0|0	0|0	0|0
1150	45	.	T	A	20	PASS	NS=18;DP=8	GT	0|0	0|0	0|0	0|0	0|0	0|0	0|0	0|0	0|0	0|0	0|0	0|0	0|0	0|0	0|1	0|1	0|1	0|0
1153	83	.	C	G	20	PASS	NS=17;DP=8	GT	0|0	0|0	0|0	0|0	0|0	0|0	0|0	0|0	0|0	0|0	0|0	0|0	0|0	./.	1|0	1|0	0|0	0|0
1153	89	.	C	A	20	PASS	NS=17;DP=8	GT	0|0	0|0	1|1	0|0	0|1	0|0	0|1	0|1	0|0	0|1	0|0	0|1	0|0	./.	0|0	0|0	0|0	0|0
1159	63	.	A	C	20	PASS	NS=18;DP=8	GT	0|0	0|0	0|0	0|0	0|0	0|0	0|0	0|0	0|0	0|0	0|0	0|0	1|0	1|0	0|0	0|0	0|0	0|0
1159	69	.	C	A	20	PASS	NS=18;DP=8	GT	0|0	0|0	0|1	1|1	0|0	0|0	0|1	0|0	0|1	0|0	0|1	0|1	0|0	0|0	0|0	0|0	0|0	0|1
1160	3	.	T	G	20	PASS	NS=17;DP=8	GT	0|0	0|0	0|0	0|0	0|0	0|0	./.	0|0	0|0	0|0	0|0	0|0	0|0	0|0	0|0	1|0	0|0	1|0
1160	41	.	C	T	20	PASS	NS=17;DP=8	GT	0|0	0|0	0|0	0|0	0|0	0|0	./.	0|0	0|0	0|0	0|0	0|0	0|0	0|0	1|0	0|0	0|0	0|0
1160	74	.	C	T	20	PASS	NS=17;DP=8	GT	1|0	0|0	1|0	1|0	0|0	0|0	./.	0|0	0|0	1|0	0|0	0|0	0|0	0|0	0|0	0|0	0|0	0|0
1160	78	.	T	G	20	PASS	NS=17;DP=8	GT	0|0	1|0	0|0	1|0	1|1	1|0	./.	0|0	0|0	0|0	0|0	0|0	0|0	0|0	0|0	0|0	0|0	0|0
1160	97	.	G	T	20	PASS	NS=17;DP=8	GT	0|0	0|1	0|0	0|0	0|0	0|0	./.	0|1	1|1	0|0	0|1	0|0	0|0	0|0	0|0	0|0	0|0	0|0
1160	114	.	A	T	20	PASS	NS=17;DP=8	GT	0|0	1|0	0|0	0|0	./.	0|0	./.	1|0	1|1	0|0	1|0	0|0	0|0	0|0	0|0	0|0	0|0	0|0
1160	115	.	C	T	20	PASS	NS=17;DP=8	GT	0|0	1|0	0|0	0|0	0|0	0|0	./.	1|0	1|1	0|0	1|0	0|0	0|0	0|0	0|0	0|0	0|0	0|0
1160	128	.	C	G	20	PASS	NS=17;DP=8	GT	0|0	1|0	0|0	0|0	0|0	0|0	./.	1|0	1|1	0|0	1|0	0|0	0|0	0|0	0|0	0|0	0|0	0|0
1161	51	.	G	A	20	PASS	NS=14;DP=8	GT	0|0	./.	0|0	0|0	0|0	0|0	./.	0|0	./.	./.	0|0	0|0	0|0	0|0	1|1	0|1	1|1	0|0
1167	104	.	G	T	20	PASS	NS=16;DP=8	GT	0|0	0|0	0|0	0|0	./.	0|0	0|0	./.	0|0	0|0	0|1	0|0	0|0	0|0	0|0	0|0	0|0	0|0
1170	34	.	A	G	20	PASS	NS=18;DP=8	GT	0|0	0|0	0|0	0|0	0|0	0|0	0|0	0|0	0|0	0|0	0|0	0|0	1|0	1|0	1|0	1|0	./.	0|0
1171	30	.	A	G	20	PASS	NS=18;DP=8	GT	0|0	0|0	0|0	0|0	0|0	0|0	0|0	0|0	0|0	0|0	0|0	0|0	1|0	1|0	0|0	0|0	0|0	1|1
1171	67	.	G	C	20	PASS	NS=18;DP=8	GT	0|0	0|1	0|1	0|1	0|1	0|0	0|0	0|0	0|0	0|0	0|0	0|0	0|0	0|0	0|1	0|0	0|0	0|0
1172	22	.	G	A	20	PASS	NS=17;DP=8	GT	0|0	0|0	0|0	0|0	./.	0|0	0|0	0|0	0|0	0|0	0|0	0|0	0|0	0|1	0|1	0|1	0|0	0|1
1173	37	.	G	A	20	PASS	NS=18;DP=8	GT	0|0	0|0	0|0	0|0	0|0	0|0	1|1	0|0	0|1	1|1	1|1	1|1	0|0	0|0	0|0	0|0	0|0	0|0
1174	21	.	A	C	20	PASS	NS=18;DP=8	GT	0|0	0|0	0|0	0|0	0|0	0|0	0|0	0|0	0|0	0|0	0|0	0|0	0|0	1|0	0|0	0|0	0|0	1|0
1179	38	.	A	G	20	PASS	NS=16;DP=8	GT	0|0	1|0	1|1	0|0	0|0	0|0	0|0	0|0	./.	0|0	0|0	0|0	0|0	0|0	0|0	0|0	./.	0|0
1179	49	.	T	A	20	PASS	NS=16;DP=8	GT	0|1	0|1	0|0	0|1	0|1	0|0	0|0	0|0	./.	0|0	0|0	0|0	0|0	0|0	0|0	0|0	./.	0|0
1181	3	.	C	A	20	PASS	NS=16;DP=8	GT	0|0	0|0	./.	0|1	0|0	0|1	./.	0|0	./.	0|1	./.	0|0	1|1	0|1	./.	0|0	./.	0|1
1181	36	.	T	A	20	PASS	NS=16;DP=8	GT	./.	0|0	0|0	0|0	0|0	0|0	0|1	0|1	./.	0|0	0|0	0|0	0|0	0|0	0|0	0|0	./.	0|0
1182	81	.	C	A	20	PASS	NS=14;DP=8	GT	0|0	0|0	0|0	0|0	0|0	0|0	0|0	./.	./.	0|0	0|0	0|0	0|0	./.	0|0	0|1	./.	0|0
1183	3	.	A	T	20	PASS	NS=15;DP=8	GT	0|0	0|0	0|0	0|0	0|0	0|0	0|0	0|0	./.	0|0	0|0	1|0	0|0	./.	0|0	0|0	./.	0|0
1183	119	.	A	C	20	PASS	NS=15;DP=8	GT	0|0	0|0	0|0	0|0	0|0	0|0	1|0	0|0	./.	0|0	1|0	0|0	0|0	./.	0|0	0|0	./.	0|0
1183	138	.	C	G	20	PASS	NS=15;DP=8	GT	0|0	0|0	1|0	0|0	0|0	0|0	0|0	1|0	./.	1|0	0|0	0|0	0|0	./.	0|0	0|0	./.	0|0
1186	38	.	G	T	20	PASS	NS=17;DP=8	GT	0|0	0|0	0|0	0|0	0|0	0|0	0|0	./.	1|1	0|1	0|0	0|0	0|1	0|0	0|0	0|0	0|0	0|0
1186	79	.	C	G	20	PASS	NS=17;DP=8	GT	0|0	1|1	0|0	1|1	0|0	0|0	0|0	./.	0|0	0|0	1|1	1|1	0|0	0|0	1|1	0|0	0|0	0|0
1186	89	.	A	C	20	PASS	NS=17;DP=8	GT	0|0	1|1	0|0	1|1	0|0	0|0	0|0	./.	1|1	1|0	1|1	1|1	1|0	0|0	1|1	1|0	1|1	0|0
1187	2	.	T	C	20	PASS	NS=17;DP=8	GT	0|0	0|0	0|0	0|0	0|0	0|0	0|0	0|0	0|0	0|0	0|0	0|0	0|0	0|1	0|0	0|0	./.	0|1
1188	37	.	T	C	20	PASS	NS=16;DP=8	GT	./.	./.	0|1	0|0	0|0	0|0	0|0	0|1	0|1	1|1	0|1	0|0	0|0	0|0	0|0	0|0	0|0	0|1
1189	56	.	C	T	20	PASS	NS=17;DP=8	GT	0|0	1|0	1|1	0|0	1|0	1|0	1|0	0|0	1|0	0|0	0|0	./.	1|0	0|0	0|0	0|0	0|0	0|0
1191	76	.	A	C	20	PASS	NS=16;DP=8	GT	0|0	0|0	0|0	0|0	0|0	0|0	0|0	0|0	./.	0|0	./.	0|0	1|1	./.	0|0	0|0	0|0	1|0
1192	40	.	A	T	20	PASS	NS=18;DP=8	GT	1|0	0|0	1|1	0|0	0|0	0|0	0|0	1|0	0|0	0|0	1|0	0|0	0|0	0|0	0|0	0|0	1|1	0|0
1192	53	.	A	T	20	PASS	NS=18;DP=8	GT	1|0	0|0	1|1	0|0	0|0	0|0	0|0	1|0	0|0	0|0	1|0	0|0	0|0	0|0	0|0	0|0	1|1	0|0
1193	36	.	G	C	20	PASS	NS=14;DP=8	GT	0|0	0|0	0|1	0|1	0|0	0|0	0|0	./.	0|0	0|0	./.	0|0	0|0	./.	0|0	0|0	./.	0|0
1193	39	.	C	A	20	PASS	NS=14;DP=8	GT	0|0	0|1	0|0	0|0	0|0	./.	0|0	./.	0|0	0|1	./.	0|0	0|0	./.	1|1	0|1	./.	./.
1193	70	.	G	A	20	PASS	NS=14;DP=8	GT	0|0	0|0	0|1	0|1	0|0	0|0	0|0	./.	0|0	0|0	./.	0|0	0|0	./.	0|0	0|0	./.	0|0
1195	21	.	A	T	20	PASS	NS=16;DP=8	GT	0|0	0|0	1|0	./.	0|0	0|0	0|0	1|1	./.	0|0	1|1	0|0	0|0	0|0	0|0	0|0	0|0	0|0
1196	21	.	G	T	20	PASS	NS=18;DP=8	GT	0|0	0|0	0|0	0|0	0|0	0|0	0|0	0|0	0|1	0|0	0|0	0|0	0|1	0|0	0|0	0|0	0|0	0|1
1197	114	.	C	A	20	PASS	NS=15;DP=8	GT	0|1	0|0	0|0	0|1	./.	0|1	0|0	0|0	0|0	0|0	0|0	./.	0|0	0|0	0|0	0|0	./.	0|0
1197	140	.	C	T	20	PASS	NS=15;DP=8	GT	0|0	0|0	0|0	0|0	./.	0|0	0|0	1|0	0|0	0|0	0|0	./.	0|0	0|0	0|0	0|0	./.	0|0
1198	14	.	C	T	20	PASS	NS=18;DP=8	GT	0|0	0|0	0|0	0|0	0|0	0|0	0|0	0|0	0|0	0|0	0|0	0|0	1|0	1|0	0|0	0|0	0|0	0|0
1198	47	.	T	C	20	PASS	NS=18;DP=8	GT	0|0	0|0	0|0	0|0	0|0	0|1	0|0	0|0	0|0	0|0	0|0	0|0	0|0	0|0	0|0	0|0	0|0	0|0
1198	63	.	C	A	20	PASS	NS=18;DP=8	GT	0|0	./.	0|0	0|0	0|1	0|0	0|0	0|0	0|0	0|0	0|0	0|0	0|1	0|1	0|0	0|0	0|0	0|0
1199	14	.	A	T	20	PASS	NS=18;DP=8	GT	0|0	0|0	0|0	0|0	0|0	0|0	0|0	1|0	0|0	0|0	0|0	0|0	0|0	0|0	0|0	0|0	0|0	0|0
1200	71	.	C	A	20	PASS	NS=17;DP=8	GT	0|0	0|0	1|1	0|1	1|1	0|0	0|0	0|0	0|0	0|0	0|0	0|0	0|0	1|1	1|1	1|1	./.	0|1
1201	28	.	G	T	20	PASS	NS=16;DP=8	GT	0|0	0|0	0|0	0|0	0|0	0|0	0|1	./.	./.	0|0	0|0	0|0	0|0	0|0	0|0	0|0	0|0	0|0
1201	68	.	A	T	20	PASS	NS=16;DP=8	GT	1|1	0|0	1|0	1|0	0|0	1|0	0|0	./.	./.	0|0	0|0	0|0	1|0	0|0	0|0	1|0	0|0	0|0
1202	10	.	T	G	20	PASS	NS=14;DP=8	GT	./.	0|0	./.	./.	./.	0|0	./.	./.	./.	./.	0|0	1|1	0|0	0|0	0|0	0|0	./.	0|0
1202	51	.	A	G	20	PASS	NS=14;DP=8	GT	0|0	0|0	./.	0|0	./.	0|0	0|0	0|0	./.	0|0	0|0	0|0	0|0	1|1	1|1	1|1	./.	1|0
1205	87	.	A	G	20	PASS	NS=17;DP=8	GT	0|0	0|0	0|0	0|0	0|0	0|0	0|0	0|0	0|0	0|0	0|0	1|0	0|0	0|0	1|0	0|0	./.	0|0
1207	73	.	C	A	20	PASS	NS=14;DP=8	GT	0|0	./.	0|0	0|0	./.	0|0	0|0	0|0	0|0	0|0	0|0	./.	0|0	0|0	0|0	0|1	./.	0|0
1207	87	.	C	T	20	PASS	NS=14;DP=8	GT	0|0	./.	0|0	0|0	./.	0|0	0|0	0|0	0|0	1|1	0|0	./.	1|0	1|0	0|0	0|0	./.	0|0
1208	55	.	T	C	20	PASS	NS=18;DP=8	GT	0|0	0|1	0|1	0|1	0|0	0|0	0|0	0|0	0|0	0|0	0|0	0|0	0|0	0|0	0|0	0|0	0|0	0|0
1209	21	.	A	T	20	PASS	NS=14;DP=8	GT	1|0	0|0	0|0	0|0	./.	0|0	1|0	./.	./.	1|0	0|0	./.	1|0	0|0	0|0	0|0	0|0	1|1
1209	24	.	T	G	20	PASS	NS=14;DP=8	GT	1|0	0|0	0|0	0|0	./.	0|0	1|0	./.	./.	1|0	0|0	./.	1|0	0|0	0|0	0|0	0|0	1|1
1209	32	.	T	G	20	PASS	NS=14;DP=8	GT	1|0	0|0	0|0	0|0	./.	0|0	1|0	./.	./.	1|0	0|0	./.	1|0	0|0	0|0	0|0	0|0	1|1
1209	33	.	C	T	20	PASS	NS=14;DP=8	GT	1|0	0|0	0|0	0|0	./.	0|0	1|0	./.	./.	1|0	0|0	./.	1|0	0|0	0|0	0|0	0|0	1|1
1210	88	.	A	G	20	PASS	NS=15;DP=8	GT	./.	0|0	0|0	0|0	0|0	0|0	0|0	0|0	./.	0|0	0|0	1|0	0|0	./.	0|0	0|0	./.	0|0
1210	97	.	C	A	20	PASS	NS=15;DP=8	GT	./.	0|0	0|0	0|0	0|0	0|0	0|0	0|0	./.	1|1	0|0	0|0	0|0	./.	0|0	0|0	0|0	0|0
1210	98	.	T	C	20	PASS	NS=15;DP=8	GT	./.	0|0	0|0	0|0	0|0	0|0	0|0	0|0	./.	1|1	0|0	0|0	0|0	./.	0|0	0|0	0|0	0|0
1211	17	.	T	A	20	PASS	NS=17;DP=8	GT	1|1	0|1	0|0	0|0	./.	0|0	0|0	0|0	0|0	0|0	0|0	0|0	0|0	0|0	0|0	0|0	0|0	0|0
1211	65	.	T	A	20	PASS	NS=17;DP=8	GT	0|0	0|0	0|0	0|0	./.	0|0	0|0	0|0	0|0	0|0	0|0	0|1	0|0	0|0	0|0	0|0	0|0	0|0
1213	31	.	G	A	20	PASS	NS=16;DP=8	GT	0|0	0|0	0|0	0|0	0|0	0|0	0|0	./.	0|1	0|0	0|0	0|0	0|0	0|0	0|0	0|0	./.	0|0
1214	107	.	C	A	20	PASS	NS=17;DP=8	GT	0|0	0|0	0|0	0|0	0|0	0|0	0|1	0|1	0|0	0|0	0|0	0|0	0|0	0|0	0|0	0|0	./.	0|0
1217	46	.	C	A	20	PASS	NS=18;DP=8	GT	0|0	0|1	0|0	0|0	0|0	0|0	0|0	0|0	0|0	0|0	0|0	0|0	0|0	0|0	0|0	0|0	0|0	0|0
1217	70	.	C	A	20	PASS	NS=18;DP=8	GT	0|0	0|0	0|0	0|0	0|0	0|0	0|0	0|0	0|0	0|0	0|0	0|0	0|0	0|1	0|0	0|0	0|0	0|0
1220	115	.	T	C	20	PASS	NS=15;DP=8	GT	0|0	0|0	0|0	0|0	./.	0|1	0|0	0|0	./.	0|0	0|0	0|0	0|0	0|0	0|0	0|0	./.	0|0
1220	129	.	C	G	20	PASS	NS=15;DP=8	GT	0|0	0|0	0|0	0|0	./.	0|0	0|0	0|0	./.	0|0	0|0	0|0	1|0	1|0	0|0	1|0	./.	1|0
1221	71	.	A	G	20	PASS	NS=18;DP=8	GT	0|0	0|0	0|0	0|0	1|0	0|0	0|0	0|0	1|0	0|0	1|0	1|0	0|0	0|0	0|0	0|0	0|0	0|0
1227	48	.	A	T	20	PASS	NS=18;DP=8	GT	1|0	0|0	0|0	0|0	0|0	1|1	0|0	0|0	0|0	0|0	0|0	0|0	0|0	0|0	0|0	0|0	0|0	0|0
1229	40	.	G	T	20	PASS	NS=18;DP=8	GT	1|1	0|0	0|0	0|0	0|0	0|0	0|0	0|0	0|0	0|0	0|0	0|0	0|0	0|0	0|0	0|0	0|0	0|0
1231	1	.	A	G	20	PASS	NS=17;DP=8	GT	./.	0|0	0|0	./.	./.	0|0	0|0	0|0	0|0	0|0	1|0	0|0	0|0	0|0	0|0	0|0	0|0	0|0
1231	128	.	A	G	20	PASS	NS=17;DP=8	GT	1|0	0|0	0|0	0|0	./.	0|0	0|0	0|0	0|0	0|0	0|0	0|0	0|0	0|0	0|0	0|0	0|0	./.
1232	90	.	T	C	20	PASS	NS=18;DP=8	GT	0|0	0|0	0|0	0|0	0|0	0|0	0|0	0|1	0|0	0|0	0|0	0|0	0|1	0|0	0|0	0|0	0|0	0|0
1232	100	.	A	T	20	PASS	NS=18;DP=8	GT	./.	0|0	./.	0|0	./.	0|0	0|0	1|0	0|0	0|0	0|0	./.	1|0	0|0	0|0	0|0	0|0	0|0
1234	12	.	T	C	20	PASS	NS=18;DP=8	GT	1|1	0|0	1|1	1|1	1|1	./.	0|0	0|1	./.	0|0	0|1	1|1	./.	0|0	0|0	0|0	0|0	0|0
1234	35	.	A	T	20	PASS	NS=18;DP=8	GT	1|1	0|0	1|1	1|1	1|1	0|0	0|0	1|0	1|1	0|0	1|0	1|1	0|0	0|0	0|0	0|0	0|0	0|0
1234	64	.	T	A	20	PASS	NS=18;DP=8	GT	0|0	0|0	0|0	0|0	0|0	0|0	0|0	0|0	0|0	0|0	0|0	0|0	0|0	0|0	0|1	0|1	0|0	0|0
1234	69	.	C	T	20	PASS	NS=18;DP=8	GT	0|0	0|0	0|0	0|0	0|0	0|0	0|0	0|0	0|0	0|0	0|0	0|0	0|0	0|0	1|0	1|0	0|0	0|0
1234	106	.	G	A	20	PASS	NS=18;DP=8	GT	1|1	0|0	1|1	1|1	1|1	0|0	0|0	0|1	./.	0|0	0|1	1|1	0|0	0|0	0|0	0|0	0|0	0|0
1234	110	.	C	T	20	PASS	NS=18;DP=8	GT	1|1	0|0	1|1	1|1	1|1	0|0	0|0	1|0	./.	0|0	1|0	1|1	0|0	0|0	0|0	0|0	0|0	0|0
1234	119	.	A	G	20	PASS	NS=18;DP=8	GT	1|1	0|0	1|1	1|1	1|1	0|0	0|0	1|0	./.	0|0	1|0	1|1	0|0	0|0	0|0	0|0	0|0	0|0
1234	122	.	C	T	20	PASS	NS=18;DP=8	GT	0|0	0|0	0|0	0|0	0|0	0|0	0|0	0|0	0|0	0|0	0|0	0|0	0|0	0|0	1|0	1|0	0|0	0|0
1236	16	.	G	A	20	PASS	NS=18;DP=8	GT	0|1	0|1	0|0	0|1	0|0	0|0	0|0	0|0	0|0	0|1	0|0	0|1	0|0	0|0	0|0	0|0	0|0	0|0
1238	1	.	G	A	20	PASS	NS=17;DP=8	GT	0|1	0|0	0|0	0|0	0|0	0|0	./.	0|0	0|0	0|0	./.	0|0	0|0	0|0	0|0	0|0	0|0	0|0
1238	14	.	A	C	20	PASS	NS=17;DP=8	GT	1|0	0|0	0|0	0|0	0|0	0|0	1|0	0|0	0|0	0|0	./.	0|0	0|0	0|0	0|0	0|0	0|0	0|0
1238	28	.	A	C	20	PASS	NS=17;DP=8	GT	1|0	0|0	0|0	0|0	0|0	0|0	1|0	0|0	0|0	0|0	./.	0|0	0|0	0|0	0|0	0|0	0|0	0|0
1238	35	.	C	A	20	PASS	NS=17;DP=8	GT	0|0	0|0	0|0	0|1	0|0	0|1	./.	1|1	0|0	1|1	./.	0|1	0|0	0|1	0|0	./.	1|1	0|1
1238	41	.	C	T	20	PASS	NS=17;DP=8	GT	1|1	0|0	0|0	0|0	0|0	0|0	1|1	0|0	0|0	0|0	./.	0|0	0|0	0|0	0|0	0|0	0|0	0|0
1238	42	.	T	C	20	PASS	NS=17;DP=8	GT	1|1	0|0	0|0	0|0	0|0	0|0	1|1	0|0	0|0	0|0	./.	0|0	0|0	0|0	0|0	0|0	0|0	0|0
1238	47	.	T	C	20	PASS	NS=17;DP=8	GT	0|1	0|0	0|0	0|0	0|0	0|0	0|1	0|0	0|0	0|0	./.	0|0	0|0	0|0	0|0	0|0	0|0	0|0
1239	7	.	A	G	20	PASS	NS=17;DP=8	GT	0|0	0|0	0|0	0|0	0|0	0|0	0|0	./.	1|0	0|0	./.	0|0	0|0	0|0	0|0	0|0	0|0	0|0
1239	10	.	A	G	20	PASS	NS=17;DP=8	GT	0|0	0|0	0|0	0|0	0|0	0|0	0|0	0|0	1|0	0|0	./.	0|0	0|0	0|0	0|0	0|0	0|0	0|0
1239	11	.	C	G	20	PASS	NS=17;DP=8	GT	0|0	0|0	0|0	0|0	0|0	0|0	0|0	0|0	1|0	0|0	./.	0|0	0|0	0|0	0|0	0|0	0|0	0|0
1240	46	.	C	T	20	PASS	NS=17;DP=8	GT	0|0	0|0	0|0	0|0	0|0	0|0	0|0	0|0	0|0	0|0	0|0	1|1	0|0	0|0	0|0	0|0	./.	0|0
1240	76	.	C	T	20	PASS	NS=17;DP=8	GT	0|0	0|0	0|0	0|0	0|0	0|0	0|0	0|0	0|0	0|0	0|0	0|0	1|0	1|0	0|0	0|0	./.	0|0
1241	50	.	T	G	20	PASS	NS=18;DP=8	GT	1|0	1|0	0|0	1|0	1|0	0|0	0|0	0|0	0|0	0|0	0|0	0|0	0|0	0|0	0|0	0|0	0|0	0|0
1243	32	.	C	G	20	PASS	NS=18;DP=8	GT	1|1	1|0	1|1	1|0	0|0	1|1	0|0	0|0	1|0	1|1	1|0	0|0	0|0	0|0	1|0	1|0	0|0	0|0
1243	46	.	A	G	20	PASS	NS=18;DP=8	GT	0|0	0|0	0|0	0|0	1|0	0|0	0|0	0|0	0|0	0|0	0|0	0|0	0|0	0|0	0|0	0|0	0|0	0|0
1244	25	.	T	C	20	PASS	NS=17;DP=8	GT	./.	0|0	0|0	0|0	0|0	0|0	0|0	0|0	0|0	0|0	0|0	0|0	0|0	0|0	0|0	0|0	0|0	0|1
1244	110	.	G	A	20	PASS	NS=17;DP=8	GT	./.	0|0	0|0	0|0	0|0	0|1	1|1	1|1	1|1	0|0	1|1	0|0	0|1	0|1	1|1	0|0	0|1	0|0
1245	10	.	A	G	20	PASS	NS=18;DP=8	GT	0|0	0|0	0|0	0|0	0|0	0|0	0|0	0|0	./.	0|0	1|0	0|0	0|0	0|0	0|0	0|0	0|0	0|0
1247	28	.	T	C	20	PASS	NS=15;DP=8	GT	./.	0|1	0|1	1|1	./.	0|0	0|0	0|0	0|0	1|1	0|0	0|0	0|0	0|0	0|0	./.	1|1	0|0
1247	35	.	G	A	20	PASS	NS=15;DP=8	GT	./.	0|0	0|0	0|0	./.	0|0	0|0	0|0	0|0	1|1	0|0	0|0	0|0	0|0	0|0	./.	1|1	0|0
1247	60	.	G	T	20	PASS	NS=15;DP=8	GT	./.	0|0	0|0	0|0	./.	0|0	0|0	0|0	0|0	1|1	0|0	0|0	0|0	0|0	0|0	./.	1|1	0|0
1247	72	.	C	A	20	PASS	NS=15;DP=8	GT	./.	0|0	0|0	0|0	./.	0|0	0|0	0|0	0|0	1|1	0|0	0|0	0|0	0|0	0|0	./.	1|1	0|0
1247	84	.	T	C	20	PASS	NS=15;DP=8	GT	./.	0|0	0|0	0|0	./.	0|0	0|0	0|0	0|0	1|1	0|0	0|0	0|0	0|0	0|0	./.	1|1	0|0
1247	94	.	A	C	20	PASS	NS=15;DP=8	GT	./.	0|0	0|0	0|0	./.	0|0	0|0	0|0	0|0	1|1	0|0	0|0	0|0	0|0	0|0	./.	1|1	0|0
1247	100	.	T	C	20	PASS	NS=15;DP=8	GT	./.	0|0	0|0	0|0	./.	0|0	0|0	0|0	0|0	1|1	0|0	0|0	0|0	0|0	0|0	./.	1|1	0|0
1247	153	.	A	C	20	PASS	NS=15;DP=8	GT	./.	0|0	0|0	0|0	./.	0|0	0|0	0|0	0|0	1|1	./.	0|0	0|0	0|0	0|0	./.	1|1	0|0
1247	155	.	A	G	20	PASS	NS=15;DP=8	GT	./.	0|0	0|0	0|0	./.	0|0	0|0	0|0	0|0	1|1	./.	0|0	0|0	0|0	0|0	./.	1|1	0|0
1247	156	.	T	C	20	PASS	NS=15;DP=8	GT	./.	0|0	0|0	0|0	./.	0|0	0|0	0|0	0|0	1|1	./.	0|0	0|0	0|0	0|0	./.	1|1	0|0
1250	45	.	G	A	20	PASS	NS=17;DP=8	GT	0|0	0|0	./.	0|0	0|0	0|0	0|0	0|0	0|0	0|0	0|0	0|0	0|0	0|0	0|1	0|1	0|0	0|0
1252	56	.	G	T	20	PASS	NS=15;DP=8	GT	0|0	0|0	0|0	./.	./.	0|0	0|1	./.	0|0	0|0	0|0	0|0	0|0	0|0	0|0	0|0	0|0	0|0
1252	88	.	G	T	20	PASS	NS=15;DP=8	GT	0|0	0|0	0|0	./.	./.	0|0	0|0	./.	0|0	0|0	0|0	0|1	0|0	0|0	0|0	0|0	0|0	0|0
1253	43	.	T	G	20	PASS	NS=18;DP=8	GT	0|0	1|0	0|0	0|0	0|0	0|0	1|0	1|0	0|0	0|0	1|1	1|0	1|1	1|1	1|1	1|1	1|1	1|1
1254	52	.	G	T	20	PASS	NS=15;DP=8	GT	./.	0|0	0|0	0|0	0|0	0|0	./.	0|0	0|1	0|0	0|1	0|0	0|0	0|0	0|0	0|0	./.	0|0
1256	10	.	G	T	20	PASS	NS=16;DP=8	GT	0|0	0|0	./.	0|0	0|1	0|0	0|0	0|0	0|1	0|1	0|1	./.	./.	0|0	0|0	0|0	./.	0|0
1256	11	.	T	A	20	PASS	NS=16;DP=8	GT	0|0	0|0	./.	0|0	0|0	0|0	0|0	0|0	0|0	0|0	0|0	./.	./.	0|0	0|0	0|1	0|1	0|0
1256	19	.	G	T	20	PASS	NS=16;DP=8	GT	0|0	0|0	./.	0|0	0|1	0|0	0|0	0|0	0|0	0|1	0|0	./.	./.	0|0	0|0	0|0	./.	0|0
1256	50	.	T	G	20	PASS	NS=16;DP=8	GT	0|0	0|0	./.	0|0	1|0	0|0	0|0	0|0	0|0	1|0	0|0	1|0	./.	0|0	0|0	0|0	./.	0|0
1256	51	.	T	C	20	PASS	NS=16;DP=8	GT	0|0	0|0	./.	0|0	0|1	0|0	0|0	0|0	0|0	0|1	0|0	0|1	./.	0|0	0|0	0|0	./.	0|0
1256	60	.	T	A	20	PASS	NS=16;DP=8	GT	0|0	0|0	./.	0|0	0|1	./.	0|0	0|0	0|0	0|1	./.	0|1	./.	0|0	0|0	0|0	./.	0|0
1257	39	.	T	A	20	PASS	NS=16;DP=8	GT	0|0	0|0	0|0	0|0	0|0	0|0	0|0	0|1	0|0	0|0	0|0	0|1	0|1	0|0	0|1	./.	./.	0|0
1259	1	.	A	C	20	PASS	NS=18;DP=8	GT	0|0	1|0	0|0	0|0	1|0	0|0	0|0	0|0	0|0	0|0	./.	0|0	0|0	0|0	./.	0|0	1|0	0|0
1259	36	.	A	G	20	PASS	NS=18;DP=8	GT	0|0	0|0	0|0	0|0	0|0	0|0	0|0	0|0	0|0	1|0	0|0	0|0	0|0	0|0	0|0	0|0	0|0	0|0
1259	46	.	C	T	20	PASS	NS=18;DP=8	GT	0|0	0|0	0|0	0|0	0|0	1|0	0|0	0|0	0|0	0|0	0|0	0|0	0|0	0|0	0|0	0|0	0|0	0|0
1262	74	.	T	G	20	PASS	NS=17;DP=8	GT	0|0	0|0	0|0	1|0	1|0	0|0	0|0	0|0	./.	0|0	0|0	0|0	0|0	0|0	0|0	0|0	0|0	0|0
1263	27	.	C	G	20	PASS	NS=16;DP=8	GT	0|0	./.	./.	0|0	0|0	0|0	0|0	0|0	0|0	0|0	0|0	./.	0|0	0|0	1|0	0|0	0|0	0|0
1263	41	.	A	G	20	PASS	NS=16;DP=8	GT	0|0	./.	./.	0|0	0|0	0|0	0|0	0|0	0|0	0|0	0|0	0|0	0|0	1|0	1|0	0|0	0|0	1|0
1263	48	.	G	T	20	PASS	NS=16;DP=8	GT	0|0	./.	./.	0|0	0|0	0|0	0|1	0|1	0|0	0|0	0|0	0|1	0|0	0|0	0|0	0|0	0|0	0|0
1263	61	.	G	A	20	PASS	NS=16;DP=8	GT	0|0	./.	./.	0|0	0|0	0|0	0|0	0|0	0|0	0|0	0|0	./.	0|0	0|0	0|1	0|0	0|0	0|0
1263	96	.	G	A	20	PASS	NS=16;DP=8	GT	0|0	./.	./.	0|0	0|0	0|0	0|0	0|0	0|0	0|1	0|0	0|0	0|1	./.	./.	0|0	0|0	0|1
1264	23	.	T	A	20	PASS	NS=18;DP=8	GT	0|0	0|0	0|0	0|0	0|1	0|0	0|0	0|0	0|0	0|0	0|0	0|0	0|0	0|0	0|0	0|0	0|0	0|0
1264	47	.	T	C	20	PASS	NS=18;DP=8	GT	0|0	0|1	0|0	0|0	1|1	0|1	1|1	0|1	0|0	1|1	0|1	0|1	0|1	1|1	0|0	0|0	0|0	1|1
1265	101	.	A	G	20	PASS	NS=16;DP=8	GT	0|0	1|1	1|0	1|0	./.	0|0	0|0	0|0	1|0	0|0	1|0	./.	0|0	0|0	1|0	1|0	./.	0|0
1265	102	.	T	G	20	PASS	NS=16;DP=8	GT	0|0	./.	0|0	0|0	./.	0|0	0|0	0|0	./.	0|0	0|0	./.	0|0	0|0	0|0	0|0	./.	1|0
1271	114	.	C	A	20	PASS	NS=18;DP=8	GT	0|0	0|1	0|0	0|1	0|0	0|0	0|0	0|0	0|0	0|0	0|0	0|0	0|0	0|0	0|0	0|0	0|0	0|0
1274	3	.	G	A	20	PASS	NS=17;DP=8	GT	0|0	0|0	0|0	0|0	0|0	0|0	0|1	0|0	0|1	0|0	0|0	0|0	0|0	0|0	0|0	0|0	./.	0|0
1274	54	.	A	T	20	PASS	NS=17;DP=8	GT	0|0	0|0	0|0	0|0	0|0	0|0	0|0	0|0	0|0	0|0	0|0	0|0	0|0	0|0	0|0	1|0	./.	0|0
1274	71	.	T	A	20	PASS	NS=17;DP=8	GT	0|0	0|1	0|0	0|0	0|0	0|0	0|1	0|0	0|1	0|0	0|0	0|0	0|0	0|0	0|0	0|1	./.	0|1
1274	92	.	C	T	20	PASS	NS=17;DP=8	GT	./.	0|0	0|0	1|0	1|0	1|0	0|0	0|0	0|0	0|0	0|0	0|0	0|0	0|0	0|0	0|0	./.	0|0
1275	85	.	G	A	20	PASS	NS=16;DP=8	GT	0|0	0|0	0|1	0|0	0|0	0|0	0|0	./.	./.	0|1	0|0	0|0	0|0	0|0	0|0	0|0	0|0	0|1
1276	27	.	G	T	20	PASS	NS=18;DP=8	GT	0|1	0|0	0|1	0|0	0|0	1|1	0|0	0|0	0|0	0|0	0|0	0|0	0|0	0|0	0|0	0|0	0|0	0|0
1281	37	.	C	T	20	PASS	NS=18;DP=8	GT	0|0	0|0	0|0	0|0	0|0	0|0	0|0	0|0	0|0	0|0	0|0	0|0	0|0	1|0	0|0	0|0	0|0	1|0
1284	34	.	A	T	20	PASS	NS=18;DP=8	GT	1|0	1|1	1|0	0|0	1|1	0|0	1|0	1|0	0|0	0|0	0|0	0|0	0|0	0|0	0|0	0|0	0|0	0|0
1285	28	.	T	C	20	PASS	NS=17;DP=8	GT	0|0	0|0	0|0	0|0	0|0	0|0	0|0	0|0	./.	0|0	0|1	0|0	0|0	0|0	0|0	0|0	0|0	0|0
1287	73	.	C	A	20	PASS	NS=15;DP=8	GT	0|0	0|1	0|1	./.	./.	0|0	0|0	0|0	./.	1|1	0|0	0|0	0|1	0|0	0|0	0|0	0|0	0|1
1287	98	.	G	A	20	PASS	NS=15;DP=8	GT	1|1	0|0	0|0	./.	./.	0|1	0|0	./.	./.	0|0	./.	0|0	0|0	0|0	0|1	0|1	0|0	0|0
1287	141	.	A	G	20	PASS	NS=15;DP=8	GT	0|0	0|0	0|0	./.	./.	0|0	1|0	0|0	./.	0|0	./.	0|0	0|0	1|0	0|0	1|0	0|0	0|0
1288	24	.	A	T	20	PASS	NS=17;DP=8	GT	1|1	0|0	1|1	1|0	1|1	1|0	0|0	0|0	1|0	1|0	1|0	0|0	0|0	./.	0|0	0|0	0|0	0|0
1288	71	.	C	T	20	PASS	NS=17;DP=8	GT	0|0	0|0	0|0	0|0	0|0	0|0	1|0	./.	0|0	1|0	0|0	0|0	0|0	./.	0|0	0|0	0|0	0|0
1289	64	.	G	A	20	PASS	NS=18;DP=8	GT	0|0	0|0	0|0	0|0	0|0	0|0	0|0	0|1	0|0	0|0	0|1	0|0	0|0	0|0	0|0	0|0	0|0	0|0
1290	64	.	A	C	20	PASS	NS=18;DP=8	GT	0|0	0|0	0|0	0|0	0|0	0|0	1|0	0|0	1|0	0|0	0|0	0|0	0|0	0|0	0|0	0|0	0|0	0|0
1290	65	.	C	A	20	PASS	NS=18;DP=8	GT	0|0	0|0	0|0	0|0	0|0	0|0	0|1	0|0	0|1	0|0	0|0	0|0	0|0	0|0	0|0	0|0	0|0	0|0
1290	83	.	A	G	20	PASS	NS=18;DP=8	GT	0|0	0|0	0|0	0|0	0|0	0|0	0|0	0|0	0|0	0|0	0|0	1|0	0|0	0|0	0|0	0|0	0|0	0|0
1291	163	.	C	T	20	PASS	NS=17;DP=8	GT	0|0	0|0	0|0	0|0	./.	0|0	0|0	0|0	0|0	0|0	0|0	1|0	0|0	0|0	0|0	0|0	0|0	0|0
1292	14	.	G	T	20	PASS	NS=18;DP=8	GT	0|0	0|0	0|0	0|0	0|0	0|1	0|0	0|0	0|0	0|0	0|0	0|0	0|0	0|0	0|0	0|0	0|0	0|0
1293	8	.	C	A	20	PASS	NS=17;DP=8	GT	0|0	0|0	0|0	0|0	./.	0|0	0|0	0|0	0|0	0|0	0|0	0|0	0|0	0|1	0|1	0|0	0|0	0|1
1294	36	.	T	G	20	PASS	NS=18;DP=8	GT	0|0	0|0	0|0	0|0	0|0	0|0	0|0	0|0	0|0	0|0	0|0	0|0	1|0	1|0	0|0	0|0	0|0	0|0
1295	19	.	C	T	20	PASS	NS=18;DP=8	GT	0|0	0|0	0|0	0|0	0|0	0|0	0|0	0|0	0|0	0|0	0|0	0|0	1|0	1|0	0|0	0|0	0|0	1|0
1297	140	.	T	A	20	PASS	NS=17;DP=8	GT	0|0	0|0	0|0	0|0	0|0	0|0	0|0	0|0	./.	0|0	0|0	0|0	0|0	0|0	0|0	0|0	0|0	0|1
1298	9	.	G	T	20	PASS	NS=17;DP=8	GT	0|0	0|0	./.	0|0	./.	0|0	0|0	0|1	0|0	1|1	0|1	1|1	0|0	0|0	0|0	0|0	0|0	0|0
1299	6	.	C	T	20	PASS	NS=15;DP=8	GT	0|0	0|0	0|0	0|0	0|0	0|0	0|0	0|0	./.	0|0	1|0	0|0	0|0	0|0	0|0	0|0	./.	./.
1299	116	.	G	T	20	PASS	NS=15;DP=8	GT	0|0	0|0	0|0	0|0	0|1	0|1	0|0	0|0	./.	0|0	0|0	0|1	0|0	0|0	0|0	1|1	./.	./.
1299	136	.	G	T	20	PASS	NS=15;DP=8	GT	0|1	0|0	0|0	0|0	0|1	0|1	0|0	0|0	./.	0|0	0|0	0|0	0|0	0|0	0|0	0|0	./.	./.
1300	18	.	A	G	20	PASS	NS=18;DP=8	GT	0|0	0|0	0|0	0|0	1|0	0|0	0|0	0|0	0|0	0|0	0|0	1|0	1|0	1|0	0|0	0|0	0|0	1|0
1300	39	.	C	T	20	PASS	NS=18;DP=8	GT	0|0	0|0	0|0	0|0	0|0	0|0	0|0	0|0	0|0	0|0	0|0	0|0	0|0	0|0	0|0	1|0	1|0	0|0
1300	55	.	A	G	20	PASS	NS=18;DP=8	GT	0|0	0|0	0|0	0|0	1|0	0|0	0|0	0|0	0|0	0|0	0|0	1|0	1|0	1|0	0|0	0|0	0|0	1|0
1304	16	.	A	G	20	PASS	NS=17;DP=8	GT	0|0	0|0	0|0	1|1	0|0	0|0	0|0	1|1	0|0	0|0	1|1	0|0	1|1	0|0	0|0	0|0	./.	1|1
1304	30	.	T	C	20	PASS	NS=17;DP=8	GT	0|0	0|0	0|0	1|1	0|0	0|0	0|0	1|1	0|0	0|0	1|1	0|0	1|1	0|0	0|0	0|0	./.	1|1
1304	35	.	A	T	20	PASS	NS=17;DP=8	GT	0|0	0|0	0|0	1|1	0|0	0|0	0|0	1|1	0|0	0|0	1|1	0|0	1|1	0|0	0|0	0|0	./.	1|1
1304	44	.	A	G	20	PASS	NS=17;DP=8	GT	0|0	0|0	0|0	1|1	0|0	0|0	0|0	1|1	0|0	0|0	1|1	0|0	1|1	0|0	0|0	0|0	./.	1|1
1304	62	.	T	C	20	PASS	NS=17;DP=8	GT	0|0	0|0	0|0	1|1	0|0	0|0	0|0	1|1	0|0	0|0	1|1	0|0	1|1	0|0	0|0	0|0	./.	1|1
1304	80	.	T	C	20	PASS	NS=17;DP=8	GT	0|0	0|0	0|0	1|1	0|0	0|0	0|0	1|1	0|0	0|0	1|1	0|0	1|1	0|0	0|0	0|0	./.	1|1
1304	101	.	T	C	20	PASS	NS=17;DP=8	GT	0|0	0|0	0|0	1|1	0|0	0|0	0|0	1|1	0|0	0|0	1|1	0|0	1|1	0|0	0|0	0|0	./.	1|1
1304	119	.	A	T	20	PASS	NS=17;DP=8	GT	0|0	0|0	0|0	1|1	0|0	0|0	0|0	1|1	0|0	0|0	1|1	0|0	1|1	0|0	0|0	0|0	./.	1|1
1304	125	.	A	G	20	PASS	NS=17;DP=8	GT	1|1	1|1	1|1	0|0	1|1	1|1	1|1	0|0	1|1	0|0	0|0	0|0	0|0	1|1	0|0	0|0	./.	0|0
1307	20	.	A	T	20	PASS	NS=17;DP=8	GT	0|0	0|0	0|0	0|0	./.	0|0	0|0	1|0	0|0	0|0	0|0	0|0	0|0	0|0	0|0	0|0	0|0	0|0
1307	107	.	G	T	20	PASS	NS=17;DP=8	GT	0|0	0|0	0|0	./.	./.	0|0	0|0	0|1	0|0	0|1	0|1	0|1	0|1	0|0	./.	0|0	0|0	0|1
1308	70	.	A	C	20	PASS	NS=17;DP=8	GT	0|0	0|0	0|0	0|0	0|0	0|0	0|0	0|0	./.	0|0	0|0	1|0	0|0	0|0	0|0	0|0	0|0	0|0
1309	3	.	T	C	20	PASS	NS=14;DP=8	GT	0|0	0|0	./.	0|0	0|0	./.	0|0	./.	0|0	1|1	0|0	./.	./.	./.	./.	./.	0|0	0|0
1309	7	.	G	T	20	PASS	NS=14;DP=8	GT	0|0	0|0	./.	0|0	0|0	0|0	0|0	./.	0|0	1|1	0|0	0|0	0|0	0|0	./.	./.	0|0	0|0
1309	13	.	T	C	20	PASS	NS=14;DP=8	GT	0|0	0|0	./.	0|0	0|0	0|0	0|0	./.	0|0	1|1	0|0	0|0	0|0	0|0	./.	./.	0|0	0|0
1309	21	.	C	A	20	PASS	NS=14;DP=8	GT	0|0	0|0	./.	0|0	0|0	0|0	0|0	./.	0|0	1|1	0|0	0|0	0|0	0|0	./.	./.	0|0	0|0
1309	33	.	A	T	20	PASS	NS=14;DP=8	GT	0|0	0|0	./.	0|0	0|0	0|0	0|0	./.	0|0	1|1	0|0	0|0	0|0	0|0	./.	./.	0|0	0|0
1309	38	.	G	A	20	PASS	NS=14;DP=8	GT	0|0	0|0	./.	0|0	0|0	0|0	0|0	./.	0|0	1|1	0|0	0|0	0|0	0|0	./.	./.	0|0	0|0
1309	46	.	G	T	20	PASS	NS=14;DP=8	GT	0|0	0|0	./.	0|0	0|0	0|0	0|0	./.	0|0	1|1	0|0	0|0	0|0	0|0	./.	./.	0|0	0|0
1309	50	.	T	A	20	PASS	NS=14;DP=8	GT	0|0	0|0	./.	0|0	0|0	0|0	0|0	./.	0|0	1|1	0|0	0|0	0|0	0|0	./.	./.	0|0	0|0
1309	51	.	A	G	20	PASS	NS=14;DP=8	GT	0|0	0|0	./.	0|0	0|0	0|0	0|0	./.	0|0	1|1	0|0	0|0	0|0	0|0	./.	./.	0|0	0|0
1309	56	.	C	T	20	PASS	NS=14;DP=8	GT	0|0	0|0	./.	0|0	0|0	0|0	0|0	./.	0|0	1|1	0|0	0|0	0|0	0|0	./.	./.	0|0	0|0
1311	6	.	C	A	20	PASS	NS=17;DP=8	GT	1|1	0|0	0|0	0|1	0|0	0|0	0|0	./.	./.	0|0	0|0	0|0	0|0	./.	0|0	0|0	0|0	0|0
1311	97	.	G	A	20	PASS	NS=17;DP=8	GT	0|0	1|1	1|1	0|0	0|1	0|0	1|1	0|1	./.	0|1	0|1	1|1	0|0	0|0	0|0	0|0	0|0	0|0
1311	102	.	A	G	20	PASS	NS=17;DP=8	GT	0|0	1|0	0|0	0|0	0|0	0|0	0|0	0|0	./.	0|0	0|0	0|0	./.	0|0	0|0	0|0	0|0	0|0
1312	5	.	T	C	20	PASS	NS=17;DP=8	GT	1|1	0|1	1|1	0|1	1|1	0|0	0|1	0|1	1|1	0|1	0|1	0|0	0|0	0|0	1|1	0|0	./.	0|0
1312	29	.	C	A	20	PASS	NS=17;DP=8	GT	0|0	0|0	0|0	0|0	0|0	0|0	0|0	0|0	0|0	0|0	0|0	0|0	0|1	0|1	0|0	0|0	./.	0|0
1312	60	.	A	T	20	PASS	NS=17;DP=8	GT	0|0	0|0	0|0	0|0	0|0	0|0	1|0	0|0	0|0	0|0	0|0	0|0	0|0	0|0	0|0	./.	./.	0|0
1312	61	.	T	A	20	PASS	NS=17;DP=8	GT	0|1	0|0	0|1	0|0	1|1	0|0	1|1	0|0	1|1	0|1	0|1	0|0	0|0	0|0	1|1	0|0	./.	0|0
1312	70	.	G	A	20	PASS	NS=17;DP=8	GT	0|0	0|0	0|0	0|0	0|0	0|0	0|0	0|0	0|0	0|0	0|0	1|1	0|0	0|0	0|0	0|0	./.	0|0
1312	99	.	T	C	20	PASS	NS=17;DP=8	GT	1|1	0|1	1|1	0|1	1|1	0|0	0|1	0|1	1|1	0|1	0|1	0|0	0|0	0|0	1|1	0|0	./.	0|0
1313	13	.	C	A	20	PASS	NS=17;DP=8	GT	0|0	0|0	0|0	0|0	0|0	0|0	0|0	0|0	0|0	0|0	0|0	0|0	0|0	0|0	0|1	0|0	./.	0|0
1313	39	.	T	A	20	PASS	NS=17;DP=8	GT	0|0	0|0	0|0	0|0	0|0	0|0	0|0	0|0	0|0	1|1	0|0	0|0	0|0	0|0	0|0	1|1	./.	0|0
1313	41	.	T	C	20	PASS	NS=17;DP=8	GT	0|0	0|0	0|0	0|0	0|0	0|0	0|0	0|0	0|0	1|1	0|0	0|0	0|0	0|0	0|0	1|1	./.	0|0
1313	42	.	A	C	20	PASS	NS=17;DP=8	GT	0|0	0|0	0|0	0|0	0|0	0|0	0|0	0|0	0|0	1|1	0|0	0|0	0|0	0|0	0|0	1|1	./.	0|0
1313	49	.	T	A	20	PASS	NS=17;DP=8	GT	0|0	0|0	0|0	0|0	0|0	0|0	0|0	0|0	0|0	1|1	0|0	0|0	0|0	0|0	0|0	1|1	./.	0|0
1313	69	.	G	A	20	PASS	NS=17;DP=8	GT	0|0	0|0	0|0	0|0	0|0	0|0	0|0	0|0	0|0	1|1	0|0	0|0	0|0	0|0	0|0	1|1	./.	0|0
1313	100	.	A	T	20	PASS	NS=17;DP=8	GT	0|0	0|0	0|0	0|0	0|0	0|0	0|0	0|0	0|0	0|0	0|0	0|0	0|0	0|0	0|0	1|1	./.	0|0
1314	12	.	C	T	20	PASS	NS=16;DP=8	GT	./.	0|0	0|0	0|0	0|0	0|0	0|0	0|0	0|0	0|0	0|0	1|0	0|0	0|0	0|0	0|0	./.	0|0
1314	54	.	G	A	20	PASS	NS=16;DP=8	GT	./.	0|0	0|0	0|0	0|1	0|1	0|1	0|1	0|0	0|0	0|0	0|0	0|0	0|0	0|0	0|0	./.	0|0
1316	17	.	T	G	20	PASS	NS=18;DP=8	GT	0|0	0|0	0|0	0|0	0|0	0|0	./.	0|0	0|0	1|0	0|0	0|0	0|0	0|0	0|0	0|0	0|0	0|0
1316	39	.	G	A	20	PASS	NS=18;DP=8	GT	0|0	0|0	0|0	0|0	0|0	0|0	0|0	0|0	0|0	0|0	0|0	0|0	0|0	0|1	0|1	1|1	0|0	0|1
1316	40	.	G	T	20	PASS	NS=18;DP=8	GT	0|0	0|1	0|0	0|0	0|0	0|0	0|0	1|1	1|1	0|1	0|0	0|0	0|1	0|1	0|0	0|0	0|0	0|1
1316	52	.	T	G	20	PASS	NS=18;DP=8	GT	0|0	1|0	0|0	0|0	0|0	0|0	0|0	1|1	1|1	1|0	0|0	0|0	1|0	1|0	0|0	0|0	0|0	1|0
1316	88	.	G	A	20	PASS	NS=18;DP=8	GT	0|0	0|1	0|0	0|0	0|0	0|0	0|0	1|1	1|1	0|1	0|0	0|0	0|1	0|1	0|0	0|0	0|0	0|1
1316	98	.	T	A	20	PASS	NS=18;DP=8	GT	0|0	0|1	0|0	0|0	0|0	0|0	0|0	1|1	1|1	0|1	0|0	0|0	0|1	0|1	0|0	./.	0|0	0|1
1317	80	.	C	T	20	PASS	NS=14;DP=8	GT	0|0	0|0	0|0	0|0	./.	0|0	1|0	0|0	./.	0|0	./.	0|0	0|0	0|0	0|0	0|0	./.	0|0
1317	104	.	G	C	20	PASS	NS=14;DP=8	GT	0|0	0|0	0|1	0|1	./.	1|1	0|1	0|0	./.	0|1	./.	0|1	0|0	0|0	0|1	0|0	./.	1|1
1317	109	.	C	T	20	PASS	NS=14;DP=8	GT	0|0	0|0	1|0	0|0	./.	0|0	0|0	0|0	./.	0|0	./.	0|0	0|0	0|0	0|0	0|0	./.	0|0
1318	28	.	A	T	20	PASS	NS=17;DP=8	GT	0|0	0|0	0|0	0|0	0|0	0|0	1|0	./.	1|0	0|0	0|0	0|0	0|0	0|0	0|0	0|0	0|0	0|0
1318	69	.	T	C	20	PASS	NS=17;DP=8	GT	0|0	0|0	0|0	0|0	0|0	0|0	0|0	./.	0|0	0|0	0|0	0|0	0|0	0|0	0|1	0|1	0|0	0|1
1319	67	.	T	G	20	PASS	NS=17;DP=8	GT	0|0	0|0	1|1	0|0	0|0	1|1	./.	./.	1|1	1|1	1|1	0|0	0|0	0|0	1|0	0|0	./.	0|0
1321	6	.	T	C	20	PASS	NS=14;DP=8	GT	0|0	./.	0|0	0|0	./.	./.	0|0	0|1	0|1	0|0	0|0	./.	./.	./.	0|0	0|0	0|0	0|0
1321	44	.	A	G	20	PASS	NS=14;DP=8	GT	0|0	./.	1|1	1|1	./.	1|1	0|0	0|0	0|0	0|0	0|0	./.	0|0	./.	0|0	0|0	0|0	0|0
1323	41	.	A	G	20	PASS	NS=18;DP=8	GT	0|0	0|0	0|0	0|0	0|0	0|0	1|1	1|1	0|0	0|0	0|0	1|0	0|0	0|0	0|0	0|0	0|0	0|0
1323	59	.	C	A	20	PASS	NS=18;DP=8	GT	0|0	0|0	0|0	0|0	0|0	0|0	0|0	0|0	0|1	0|0	1|1	0|0	0|0	0|0	0|0	0|0	0|0	0|0
1323	63	.	C	A	20	PASS	NS=18;DP=8	GT	0|0	0|0	0|0	0|0	0|0	0|0	1|1	1|1	0|0	0|0	0|0	0|1	0|0	0|0	0|0	0|0	0|0	0|0
1324	113	.	G	T	20	PASS	NS=16;DP=8	GT	0|0	0|0	0|0	0|0	0|0	0|0	0|1	0|0	0|1	0|0	0|1	0|0	0|0	./.	0|0	0|0	./.	1|1
1324	114	.	A	T	20	PASS	NS=16;DP=8	GT	./.	0|0	1|1	1|0	0|0	0|0	1|0	0|0	1|0	1|0	1|0	0|0	0|0	./.	0|0	0|0	./.	0|0
1326	14	.	G	T	20	PASS	NS=17;DP=8	GT	1|1	0|0	0|0	0|0	1|1	0|0	1|1	0|0	./.	0|0	1|1	0|0	0|0	0|0	0|0	0|0	0|0	1|1
1326	15	.	C	T	20	PASS	NS=17;DP=8	GT	1|1	0|0	0|0	0|0	1|1	0|0	1|1	0|0	./.	0|0	1|1	0|0	0|0	0|0	0|0	0|0	0|0	1|1
1326	19	.	A	C	20	PASS	NS=17;DP=8	GT	1|1	0|0	0|0	0|0	1|1	0|0	1|1	0|0	./.	0|0	1|1	0|0	0|0	0|0	0|0	0|0	0|0	1|1
1326	34	.	C	A	20	PASS	NS=17;DP=8	GT	1|1	0|0	0|0	0|0	1|1	0|0	1|1	0|0	./.	0|0	1|1	0|0	0|0	0|0	0|0	0|0	0|0	1|1
1326	45	.	T	C	20	PASS	NS=17;DP=8	GT	1|1	0|0	0|0	0|0	1|1	0|0	1|1	0|0	./.	0|0	1|1	0|0	0|0	0|0	0|0	0|0	0|0	1|1
1326	47	.	T	C	20	PASS	NS=17;DP=8	GT	1|1	0|0	0|0	0|0	1|1	0|0	1|1	0|0	./.	0|0	1|1	0|0	0|0	0|0	0|0	0|0	0|0	1|1
1326	71	.	T	C	20	PASS	NS=17;DP=8	GT	1|1	0|0	0|0	0|0	1|1	0|0	1|1	0|0	./.	0|0	1|1	0|0	0|0	0|0	0|0	0|0	0|0	1|1
1326	87	.	T	C	20	PASS	NS=17;DP=8	GT	1|1	0|0	0|0	0|0	1|1	0|0	1|1	0|0	./.	0|0	1|1	0|0	0|0	0|0	0|0	0|0	0|0	1|1
1327	88	.	T	G	20	PASS	NS=15;DP=8	GT	0|0	./.	0|0	0|0	./.	1|1	0|0	0|0	0|0	0|0	0|0	./.	0|0	0|0	0|0	0|0	0|0	0|0
1328	32	.	A	G	20	PASS	NS=18;DP=8	GT	0|0	0|0	0|0	0|0	1|0	0|0	0|0	0|0	0|0	1|0	0|0	0|0	0|0	0|0	0|0	0|0	0|0	0|0
1329	29	.	G	T	20	PASS	NS=16;DP=8	GT	./.	0|0	0|0	0|0	0|0	./.	0|0	0|0	1|1	0|0	1|1	0|0	0|0	0|0	0|0	0|0	0|0	0|0
1329	38	.	G	A	20	PASS	NS=16;DP=8	GT	./.	0|0	0|0	0|0	0|0	./.	0|1	0|0	0|0	0|0	0|0	1|1	0|0	0|0	0|0	0|0	0|1	0|0
1330	2	.	G	A	20	PASS	NS=18;DP=8	GT	0|0	0|0	0|0	0|0	0|0	0|0	0|0	0|0	0|0	0|0	1|1	0|0	0|0	0|0	0|0	0|0	0|0	0|0
1330	18	.	G	A	20	PASS	NS=18;DP=8	GT	0|0	0|0	0|0	0|0	0|0	0|0	0|0	0|0	0|0	0|0	1|1	0|0	0|0	0|0	0|0	0|0	0|0	0|0
1330	46	.	T	G	20	PASS	NS=18;DP=8	GT	0|0	0|0	0|0	0|0	0|0	0|0	0|0	0|0	0|0	0|0	1|1	0|0	0|0	0|0	0|0	0|0	0|0	0|0
1330	47	.	T	G	20	PASS	NS=18;DP=8	GT	0|0	./.	0|0	./.	0|0	0|0	0|0	./.	./.	0|0	1|1	0|0	0|0	0|0	./.	0|0	0|0	0|0
1332	87	.	C	A	20	PASS	NS=14;DP=8	GT	./.	0|0	1|1	./.	./.	./.	1|1	1|1	./.	0|1	0|1	0|0	0|0	0|0	0|0	0|1	0|1	0|1
1332	119	.	T	A	20	PASS	NS=14;DP=8	GT	./.	0|0	0|0	0|0	./.	./.	0|0	0|0	./.	0|0	0|0	0|0	0|0	0|0	0|0	0|1	0|1	0|0
1333	51	.	A	C	20	PASS	NS=18;DP=8	GT	0|0	0|0	0|0	0|0	0|0	0|0	0|0	0|0	1|0	1|0	1|0	0|0	0|0	0|0	0|0	0|0	0|0	0|0
1335	45	.	A	C	20	PASS	NS=18;DP=8	GT	1|1	0|0	0|0	1|0	1|0	1|0	0|0	0|0	0|0	0|0	0|0	1|0	0|0	0|0	0|0	0|0	0|0	0|0
1335	65	.	C	G	20	PASS	NS=18;DP=8	GT	0|0	1|0	0|0	0|0	1|0	0|0	0|0	0|0	1|0	0|0	1|0	0|0	0|0	0|0	0|0	0|0	0|0	0|0
1336	60	.	T	C	20	PASS	NS=15;DP=8	GT	0|0	0|0	0|0	./.	0|0	0|0	./.	./.	0|1	0|1	./.	0|0	0|1	0|0	0|1	0|0	0|0	0|0
1338	44	.	C	T	20	PASS	NS=17;DP=8	GT	0|0	0|0	0|0	0|0	./.	0|0	1|1	0|0	1|0	0|0	0|0	1|1	0|0	1|0	1|0	1|0	0|0	1|0
1338	54	.	T	C	20	PASS	NS=17;DP=8	GT	0|0	0|0	0|0	0|0	./.	0|0	1|1	0|0	0|1	0|0	0|0	1|1	0|0	0|1	0|1	0|1	0|0	0|1
1344	14	.	A	T	20	PASS	NS=14;DP=8	GT	1|0	0|0	0|0	0|0	1|0	1|0	./.	./.	./.	0|0	1|0	0|0	0|0	./.	0|0	0|0	0|0	0|0
1344	31	.	T	G	20	PASS	NS=14;DP=8	GT	0|0	0|0	0|0	0|0	1|0	0|0	./.	./.	./.	0|0	0|0	1|1	0|0	./.	0|0	0|0	0|0	0|0
1344	33	.	C	T	20	PASS	NS=14;DP=8	GT	0|0	0|0	0|0	0|0	0|0	0|0	./.	./.	./.	0|0	0|0	0|0	0|0	./.	0|0	0|0	1|1	0|0
1344	87	.	T	C	20	PASS	NS=14;DP=8	GT	0|0	0|0	0|0	0|0	0|0	0|0	./.	./.	./.	0|0	0|0	0|0	1|1	./.	1|1	1|1	0|0	1|1
1344	90	.	G	C	20	PASS	NS=14;DP=8	GT	0|0	0|0	0|0	0|0	0|0	0|0	./.	./.	./.	0|0	0|1	0|0	0|0	./.	0|0	0|0	0|0	0|0
1345	4	.	A	C	20	PASS	NS=17;DP=8	GT	./.	1|1	1|0	1|0	0|0	0|0	0|0	0|0	0|0	0|0	0|0	0|0	0|0	0|0	0|0	0|0	0|0	0|0
1345	12	.	C	A	20	PASS	NS=17;DP=8	GT	./.	0|0	0|0	0|0	0|0	0|0	0|0	0|0	0|0	0|0	0|0	0|0	0|0	0|0	0|1	0|1	0|0	0|0
1346	25	.	G	T	20	PASS	NS=18;DP=8	GT	0|0	0|0	0|0	0|0	0|0	0|0	0|0	0|0	0|0	0|0	0|1	0|0	0|0	0|0	0|1	0|1	0|0	0|0
1346	33	.	A	C	20	PASS	NS=18;DP=8	GT	0|0	0|0	0|0	0|0	0|0	0|0	0|0	0|0	1|0	0|0	0|0	0|0	0|0	0|0	0|0	0|0	0|0	0|0
1346	64	.	C	A	20	PASS	NS=18;DP=8	GT	0|0	1|1	0|0	0|0	0|0	0|0	0|1	1|1	0|1	0|0	0|0	0|1	0|0	0|0	0|0	0|0	0|0	0|0
1347	24	.	A	G	20	PASS	NS=14;DP=8	GT	0|0	0|0	0|0	0|0	./.	0|0	0|0	./.	./.	1|0	1|1	./.	0|0	0|0	0|0	0|0	./.	0|0
1348	40	.	C	T	20	PASS	NS=17;DP=8	GT	1|0	0|0	0|0	1|0	0|0	1|0	0|0	0|0	0|0	0|0	0|0	./.	0|0	1|1	0|0	0|0	0|0	1|1
1349	34	.	C	A	20	PASS	NS=17;DP=8	GT	0|0	0|0	0|0	0|0	0|0	0|0	./.	0|1	0|0	0|0	0|0	0|0	0|0	0|0	0|1	./.	0|0	./.
1350	19	.	C	A	20	PASS	NS=15;DP=8	GT	./.	0|0	0|0	0|0	0|0	0|0	0|0	0|0	./.	0|0	./.	0|0	0|0	0|0	0|0	0|0	0|0	0|1
1350	63	.	C	T	20	PASS	NS=15;DP=8	GT	./.	1|0	0|0	0|0	0|0	0|0	0|0	0|0	./.	0|0	./.	0|0	0|0	0|0	0|0	0|0	0|0	0|0
1351	15	.	A	G	20	PASS	NS=15;DP=8	GT	1|0	0|0	0|0	1|0	./.	0|0	0|0	0|0	./.	0|0	0|0	0|0	1|0	0|0	0|0	0|0	./.	1|0
1352	43	.	G	C	20	PASS	NS=16;DP=8	GT	0|0	0|1	0|0	0|0	./.	0|0	0|0	0|0	0|0	0|0	0|0	0|0	0|0	0|0	0|0	0|0	./.	0|0
1358	40	.	G	T	20	PASS	NS=15;DP=8	GT	0|0	0|1	0|1	0|0	1|1	0|0	0|0	0|0	./.	1|1	0|1	./.	0|1	0|1	1|1	1|1	1|1	./.
1359	7	.	T	A	20	PASS	NS=16;DP=8	GT	./.	0|0	./.	0|0	0|0	0|0	0|0	0|0	0|0	0|0	0|0	0|0	0|0	./.	1|1	./.	./.	0|0
1359	13	.	G	A	20	PASS	NS=16;DP=8	GT	0|0	0|0	./.	0|0	0|0	0|0	0|0	0|0	0|0	0|0	0|0	0|0	0|0	0|0	1|1	./.	0|0	0|0
1359	21	.	G	C	20	PASS	NS=16;DP=8	GT	1|1	1|1	./.	1|1	0|1	1|1	1|1	0|1	0|1	0|1	0|0	0|0	0|0	0|0	./.	./.	0|0	0|0
1359	27	.	G	A	20	PASS	NS=16;DP=8	GT	0|0	0|0	./.	0|0	0|0	0|0	0|0	0|0	0|0	0|0	0|0	0|0	0|0	0|0	1|1	./.	0|0	0|0
1359	35	.	C	T	20	PASS	NS=16;DP=8	GT	0|0	0|0	./.	0|0	0|0	0|0	0|0	0|0	0|0	0|0	0|0	0|0	0|0	0|0	1|1	./.	0|0	0|0
1359	39	.	T	C	20	PASS	NS=16;DP=8	GT	0|0	0|0	./.	0|0	0|0	0|0	0|0	0|0	0|0	0|0	0|0	0|0	0|0	0|0	1|1	./.	0|0	0|0
1359	66	.	C	T	20	PASS	NS=16;DP=8	GT	0|0	0|0	./.	0|0	0|0	0|0	0|0	0|0	0|0	0|0	0|0	0|0	0|0	0|0	1|1	./.	0|0	0|0
1359	78	.	T	G	20	PASS	NS=16;DP=8	GT	0|0	0|0	./.	0|0	0|0	0|0	0|0	0|0	0|0	0|0	0|0	0|0	0|0	0|0	1|1	./.	0|0	0|0
1359	80	.	A	G	20	PASS	NS=16;DP=8	GT	0|0	0|0	./.	0|0	0|0	0|0	0|0	0|0	0|0	0|0	0|0	0|0	0|0	0|0	1|1	./.	0|0	0|0
1359	88	.	C	T	20	PASS	NS=16;DP=8	GT	0|0	0|0	./.	0|0	0|0	0|0	0|0	0|0	0|0	0|0	0|0	0|0	0|0	0|0	1|1	./.	0|0	0|0
1362	3	.	A	G	20	PASS	NS=18;DP=8	GT	0|0	0|0	0|0	0|0	0|0	0|0	0|0	0|0	0|0	0|0	0|0	0|0	0|0	1|0	0|0	0|0	0|0	0|0
1362	39	.	A	G	20	PASS	NS=18;DP=8	GT	0|0	0|0	0|0	0|0	0|0	0|0	0|0	0|0	0|0	0|0	0|0	0|0	0|0	1|0	1|0	0|0	0|0	0|0
1363	70	.	T	A	20	PASS	NS=16;DP=8	GT	0|0	0|1	0|0	./.	0|0	0|0	0|0	0|0	./.	0|0	0|0	0|0	0|0	0|0	0|0	0|0	0|0	0|0
1365	63	.	C	T	20	PASS	NS=14;DP=8	GT	0|0	0|0	0|0	0|0	1|0	./.	0|0	0|0	./.	0|0	0|0	./.	0|0	0|0	0|0	0|0	./.	0|0
1365	71	.	G	T	20	PASS	NS=14;DP=8	GT	0|0	0|1	0|0	0|0	0|0	./.	0|0	0|0	./.	0|0	0|0	./.	0|0	0|0	0|0	0|0	./.	0|0
1365	86	.	C	G	20	PASS	NS=14;DP=8	GT	0|0	1|0	0|0	0|0	0|0	./.	0|0	0|0	./.	0|0	0|0	./.	0|0	0|0	0|0	0|0	./.	0|0
1365	87	.	C	A	20	PASS	NS=14;DP=8	GT	0|0	0|1	0|0	0|0	0|0	./.	0|0	0|0	./.	0|0	0|0	./.	0|0	0|0	0|0	0|0	./.	0|0
1365	94	.	A	T	20	PASS	NS=14;DP=8	GT	0|0	1|1	./.	./.	0|0	./.	0|0	0|0	./.	0|0	0|0	./.	1|0	0|0	0|0	0|0	./.	1|1
1365	95	.	T	G	20	PASS	NS=14;DP=8	GT	0|0	1|0	./.	./.	0|0	./.	0|0	0|0	./.	0|0	0|0	./.	0|0	0|0	0|0	0|0	./.	0|0
1365	96	.	T	A	20	PASS	NS=14;DP=8	GT	0|0	0|1	./.	./.	0|0	./.	0|0	0|0	./.	0|0	0|0	./.	0|0	0|0	0|0	0|0	./.	0|0
1366	42	.	C	G	20	PASS	NS=16;DP=8	GT	0|0	0|0	0|0	0|0	./.	./.	0|0	0|0	0|0	1|0	0|0	0|0	1|0	1|0	1|0	1|0	1|1	0|0
1367	20	.	T	A	20	PASS	NS=15;DP=8	GT	0|0	./.	0|0	0|0	./.	0|0	0|0	0|0	0|0	0|0	0|0	0|0	0|0	0|1	0|0	0|0	./.	0|0
1367	110	.	C	G	20	PASS	NS=15;DP=8	GT	0|0	./.	0|0	0|0	./.	0|0	0|0	0|0	0|0	0|0	0|0	0|0	0|0	1|0	0|0	0|0	./.	0|0
1367	120	.	T	G	20	PASS	NS=15;DP=8	GT	0|0	./.	1|1	0|0	./.	0|0	1|1	1|0	1|0	0|0	0|0	1|1	0|0	1|0	0|0	0|0	./.	0|0
1367	127	.	T	A	20	PASS	NS=15;DP=8	GT	0|0	./.	1|1	0|0	./.	0|0	1|1	0|1	0|1	0|0	0|0	1|1	0|0	0|1	0|0	0|0	./.	0|0
1369	25	.	G	C	20	PASS	NS=18;DP=8	GT	0|0	0|0	0|0	0|0	0|0	0|0	0|0	0|1	0|1	0|0	0|1	0|0	0|0	0|0	0|0	0|0	0|0	0|0
1369	78	.	G	A	20	PASS	NS=18;DP=8	GT	0|0	0|0	0|0	0|0	0|0	0|0	0|0	0|1	0|1	0|0	0|1	0|0	0|0	0|0	0|0	0|0	0|0	0|0
1370	90	.	T	C	20	PASS	NS=18;DP=8	GT	0|0	0|1	0|0	0|1	0|0	0|0	0|0	0|0	0|0	0|0	0|0	0|0	0|0	0|0	0|0	0|1	0|1	0|0
1371	14	.	G	A	20	PASS	NS=18;DP=8	GT	0|0	0|0	0|0	0|0	0|0	0|0	0|0	0|0	0|0	0|0	0|0	0|0	0|0	0|0	0|0	0|1	1|1	0|0
1371	56	.	G	A	20	PASS	NS=18;DP=8	GT	0|0	0|0	0|0	0|0	0|0	0|0	0|1	0|1	0|0	0|1	0|1	1|1	0|0	0|0	0|0	0|0	0|0	0|0
1371	103	.	A	G	20	PASS	NS=18;DP=8	GT	0|0	./.	1|1	0|0	1|1	0|0	0|0	0|0	1|0	0|0	0|0	0|0	0|0	0|0	0|0	0|0	0|0	0|0
1374	3	.	C	T	20	PASS	NS=17;DP=8	GT	0|0	1|0	1|0	./.	1|0	1|1	0|0	./.	0|0	1|1	0|0	1|1	0|0	./.	0|0	0|0	0|0	./.
1374	19	.	T	C	20	PASS	NS=17;DP=8	GT	0|0	0|1	0|1	0|0	0|0	0|0	0|0	./.	0|0	0|0	0|0	0|0	0|0	0|0	0|0	0|0	0|0	0|0
1376	85	.	G	C	20	PASS	NS=17;DP=8	GT	./.	0|0	0|0	0|0	0|0	0|0	0|1	0|1	0|0	0|0	0|0	0|1	0|0	0|0	0|0	0|0	0|0	0|0
1376	104	.	G	A	20	PASS	NS=17;DP=8	GT	./.	0|1	0|1	0|1	0|1	./.	0|0	0|0	1|1	0|1	1|1	0|1	0|0	0|0	0|0	0|0	0|0	0|0
1379	8	.	C	T	20	PASS	NS=17;DP=8	GT	1|0	0|0	1|0	0|0	1|1	0|0	0|0	0|0	./.	0|0	./.	0|0	0|0	0|0	0|0	0|0	0|0	0|0
1379	44	.	G	T	20	PASS	NS=17;DP=8	GT	0|1	0|0	0|1	0|0	0|1	0|0	0|0	0|0	./.	0|0	0|0	0|0	0|0	0|0	0|0	0|0	0|0	0|0
1379	46	.	C	G	20	PASS	NS=17;DP=8	GT	0|0	0|0	0|0	0|0	0|0	1|0	0|0	0|0	./.	0|0	0|0	0|0	0|0	0|0	0|0	0|0	0|0	0|0
1380	4	.	G	C	20	PASS	NS=15;DP=8	GT	0|0	0|0	0|0	0|0	./.	./.	0|0	0|0	0|1	0|0	0|1	0|0	0|0	0|0	0|0	0|0	./.	0|0
1383	31	.	A	T	20	PASS	NS=16;DP=8	GT	./.	0|0	1|0	0|0	./.	0|0	1|0	0|0	0|0	0|0	0|0	0|0	0|0	0|0	0|0	0|0	0|0	0|0
1383	38	.	G	A	20	PASS	NS=16;DP=8	GT	./.	0|0	0|0	0|0	./.	0|0	0|0	0|0	0|0	0|0	0|0	0|0	0|0	0|0	0|1	0|1	0|0	0|0
1385	31	.	C	T	20	PASS	NS=18;DP=8	GT	1|0	0|0	0|0	1|0	0|0	0|0	0|0	0|0	0|0	0|0	0|0	0|0	0|0	0|0	0|0	0|0	0|0	0|0
1386	62	.	G	A	20	PASS	NS=15;DP=8	GT	0|0	0|1	0|0	0|0	./.	0|0	0|0	0|0	0|0	./.	0|0	0|0	0|0	./.	0|0	0|0	0|0	0|0
1391	61	.	G	A	20	PASS	NS=18;DP=8	GT	0|0	0|0	0|0	0|0	0|0	0|0	0|0	0|0	0|0	0|0	0|0	0|0	0|0	0|1	0|0	0|0	0|0	0|1
1393	34	.	A	T	20	PASS	NS=18;DP=8	GT	0|0	0|0	0|0	0|0	0|0	0|0	0|0	0|0	0|0	0|0	0|0	1|0	1|0	0|0	1|0	1|0	1|0	0|0
1395	23	.	T	C	20	PASS	NS=18;DP=8	GT	0|0	0|0	0|0	0|0	0|0	0|0	0|0	0|0	0|1	0|0	0|0	0|0	0|0	0|0	0|0	0|0	0|0	0|0
1395	35	.	C	G	20	PASS	NS=18;DP=8	GT	0|0	0|0	0|0	0|0	0|0	0|0	0|0	0|0	0|0	0|0	0|0	0|0	0|0	0|0	1|0	1|0	0|0	0|0
1396	15	.	G	T	20	PASS	NS=18;DP=8	GT	0|0	0|0	0|0	0|0	0|0	0|0	0|0	0|1	0|0	0|0	0|0	0|0	0|0	0|0	0|0	0|0	0|0	0|0
1396	20	.	C	T	20	PASS	NS=18;DP=8	GT	0|0	0|0	0|0	0|0	0|0	0|0	0|0	1|0	0|0	0|0	0|0	0|0	0|0	0|0	0|0	0|0	./.	0|0
1396	37	.	T	C	20	PASS	NS=18;DP=8	GT	0|0	0|0	0|0	0|0	0|0	0|0	0|0	0|0	0|0	0|0	0|0	0|0	0|0	1|1	0|0	0|0	0|0	0|1
1396	48	.	A	C	20	PASS	NS=18;DP=8	GT	0|0	0|0	0|0	0|0	0|0	0|0	0|0	1|0	0|0	0|0	0|0	0|0	0|0	0|0	0|0	0|0	./.	0|0
1396	63	.	T	C	20	PASS	NS=18;DP=8	GT	0|0	0|0	0|0	0|0	0|0	0|0	0|0	0|1	0|0	0|0	0|0	0|0	0|0	0|0	0|0	0|0	./.	0|0
1397	11	.	T	A	20	PASS	NS=14;DP=8	GT	0|0	0|0	0|0	0|0	./.	0|0	0|1	./.	./.	0|1	0|0	0|0	0|0	./.	0|0	0|0	0|0	0|0
1397	38	.	A	C	20	PASS	NS=14;DP=8	GT	0|0	0|0	0|0	0|0	./.	0|0	0|0	./.	./.	0|0	0|0	0|0	0|0	./.	1|1	1|1	1|0	0|0
1399	1	.	C	T	20	PASS	NS=17;DP=8	GT	0|0	0|0	0|0	./.	0|0	0|0	./.	0|0	0|0	0|0	0|0	0|0	0|0	0|0	1|1	./.	./.	0|0
1399	41	.	T	A	20	PASS	NS=17;DP=8	GT	0|0	0|0	0|0	0|1	0|0	0|0	0|1	0|0	0|0	0|1	0|0	0|0	0|1	0|1	0|0	0|0	./.	0|1
1399	52	.	G	A	20	PASS	NS=17;DP=8	GT	0|1	0|1	0|0	./.	./.	0|1	0|0	0|0	0|0	0|0	0|0	0|0	0|0	0|0	0|0	0|1	./.	0|0
1399	91	.	T	C	20	PASS	NS=17;DP=8	GT	./.	0|1	1|1	./.	./.	./.	1|1	0|1	0|1	0|0	1|1	1|1	0|0	0|1	0|0	0|0	./.	./.
1401	11	.	T	C	20	PASS	NS=16;DP=8	GT	0|0	0|0	0|0	0|0	./.	0|0	0|1	0|0	0|0	0|0	0|0	0|0	./.	0|1	0|0	0|0	0|0	0|0
1401	21	.	G	T	20	PASS	NS=16;DP=8	GT	0|0	0|0	0|0	0|0	./.	0|0	0|1	0|0	0|0	0|0	0|0	0|0	./.	0|1	0|0	0|0	0|0	0|0
1401	23	.	A	T	20	PASS	NS=16;DP=8	GT	0|0	0|0	0|0	0|0	./.	0|0	1|0	0|0	0|0	0|0	0|0	0|0	./.	1|0	0|0	0|0	0|0	0|0
1401	40	.	C	G	20	PASS	NS=16;DP=8	GT	0|0	0|0	0|0	0|0	./.	0|0	1|0	0|0	0|0	0|0	0|0	0|0	./.	1|0	0|0	0|0	0|0	0|0
1401	50	.	T	C	20	PASS	NS=16;DP=8	GT	0|0	0|0	0|0	0|0	./.	0|0	0|1	0|0	0|0	0|0	0|0	0|0	./.	./.	./.	./.	0|0	./.
1402	22	.	G	A	20	PASS	NS=18;DP=8	GT	0|0	0|1	0|0	0|0	0|0	0|0	0|0	0|0	0|0	0|0	0|0	0|0	0|0	0|0	0|0	0|0	0|0	0|0
1402	81	.	A	G	20	PASS	NS=18;DP=8	GT	0|0	0|0	0|0	0|0	0|0	0|0	0|0	1|0	0|0	0|0	0|0	0|0	0|0	0|0	0|0	0|0	0|0	0|0
1403	1	.	A	T	20	PASS	NS=17;DP=8	GT	./.	0|0	1|1	1|1	1|0	1|0	1|0	1|0	0|0	./.	0|0	0|0	1|1	./.	1|1	0|0	1|0	1|1
1403	12	.	G	A	20	PASS	NS=17;DP=8	GT	./.	0|0	1|1	1|1	0|1	0|1	0|1	0|1	0|0	0|0	0|0	0|0	1|1	1|1	1|1	0|0	0|1	1|1
1403	28	.	G	T	20	PASS	NS=17;DP=8	GT	./.	0|0	1|1	0|0	0|0	0|0	0|1	0|1	0|0	0|0	0|0	0|0	1|1	1|1	1|1	0|0	0|1	0|1
1403	31	.	C	A	20	PASS	NS=17;DP=8	GT	./.	0|0	1|1	0|0	0|0	0|0	0|1	0|1	0|0	0|0	0|0	0|0	1|1	1|1	1|1	0|0	0|1	0|1
1403	39	.	T	C	20	PASS	NS=17;DP=8	GT	./.	0|0	1|1	0|0	0|0	0|0	0|1	0|1	0|0	0|0	0|0	0|0	1|1	1|1	1|1	0|0	0|1	0|1
1404	54	.	C	T	20	PASS	NS=18;DP=8	GT	0|0	0|0	1|0	1|0	1|0	1|1	0|0	0|0	0|0	0|0	0|0	0|0	0|0	0|0	0|0	0|0	0|0	0|0
1409	69	.	C	T	20	PASS	NS=18;DP=8	GT	1|0	0|0	0|0	1|0	0|0	0|0	0|0	1|0	1|0	0|0	1|1	0|0	0|0	0|0	0|0	0|0	0|0	0|0
1410	25	.	G	A	20	PASS	NS=18;DP=8	GT	0|0	0|0	0|0	0|0	0|0	0|0	0|0	0|0	0|0	0|1	0|0	0|0	0|0	0|0	0|1	0|0	0|0	0|0
1410	34	.	C	T	20	PASS	NS=18;DP=8	GT	0|0	0|0	0|0	0|0	0|0	0|0	0|0	0|0	0|0	0|0	0|0	0|0	1|1	1|1	0|0	0|0	0|0	0|0
1410	50	.	C	T	20	PASS	NS=18;DP=8	GT	1|0	0|0	1|0	1|0	0|0	0|0	0|0	0|0	0|0	1|0	0|0	0|0	0|0	0|0	0|0	0|0	0|0	1|1
1412	49	.	T	C	20	PASS	NS=15;DP=8	GT	0|0	0|0	0|0	0|0	0|0	0|0	1|1	./.	./.	0|0	./.	0|1	0|0	0|1	0|1	0|1	./.	0|1
1413	50	.	C	T	20	PASS	NS=18;DP=8	GT	0|0	0|0	1|0	0|0	1|0	0|0	0|0	0|0	0|0	0|0	0|0	0|0	0|0	0|0	0|0	0|0	0|0	0|0
1413	53	.	T	A	20	PASS	NS=18;DP=8	GT	0|0	0|0	0|1	0|0	0|1	0|0	0|0	0|0	0|0	0|0	0|0	0|0	0|0	0|0	0|0	0|0	0|0	0|0
1413	70	.	C	A	20	PASS	NS=18;DP=8	GT	0|0	0|0	./.	./.	0|0	0|0	0|0	0|0	./.	0|0	0|1	0|0	0|1	0|0	0|0	0|0	0|0	0|0
1413	71	.	T	A	20	PASS	NS=18;DP=8	GT	0|0	0|0	0|0	./.	0|0	0|0	0|0	0|0	0|0	0|0	0|0	0|0	0|0	0|1	0|1	0|0	0|1	0|1
1415	66	.	T	A	20	PASS	NS=15;DP=8	GT	./.	./.	./.	./.	./.	./.	./.	1|1	./.	./.	./.	./.	./.	./.	0|0	./.	0|0	./.
1416	17	.	G	T	20	PASS	NS=18;DP=8	GT	0|0	0|0	0|0	0|0	0|1	0|0	0|0	0|0	0|0	0|0	0|0	0|0	0|0	0|0	0|0	0|0	0|0	0|0
1416	19	.	C	T	20	PASS	NS=18;DP=8	GT	0|0	0|0	0|0	0|0	1|0	0|0	0|0	0|0	0|0	0|0	0|0	0|0	0|0	0|0	0|0	0|0	0|0	0|0
1418	111	.	A	T	20	PASS	NS=16;DP=8	GT	0|0	0|0	0|0	0|0	./.	0|0	0|0	0|0	0|0	0|0	0|0	1|0	0|0	0|0	0|0	0|0	./.	0|0
1419	91	.	G	T	20	PASS	NS=17;DP=8	GT	0|0	0|0	1|1	0|1	./.	0|1	0|0	0|0	0|0	0|0	0|0	0|0	0|0	0|0	0|0	0|0	0|0	0|0
1420	37	.	A	G	20	PASS	NS=18;DP=8	GT	1|0	0|0	./.	./.	0|0	./.	./.	0|0	./.	./.	./.	1|0	0|0	0|0	./.	./.	./.	./.
1421	16	.	T	C	20	PASS	NS=18;DP=8	GT	0|0	0|0	0|0	0|0	0|0	0|0	0|1	0|0	0|0	0|1	0|0	0|0	0|0	0|0	0|0	0|0	0|0	0|0
1421	41	.	C	A	20	PASS	NS=18;DP=8	GT	0|0	0|0	0|0	0|1	0|0	0|0	0|1	0|0	0|0	0|1	0|0	0|0	0|0	0|0	0|1	0|0	0|0	0|0
1421	43	.	A	C	20	PASS	NS=18;DP=8	GT	0|0	0|0	0|0	1|0	0|0	0|0	1|0	0|0	0|0	1|0	0|0	0|0	0|0	0|0	1|0	0|0	0|0	0|0
1421	74	.	C	T	20	PASS	NS=18;DP=8	GT	0|0	1|0	1|0	1|0	1|1	0|0	1|0	1|0	0|0	0|0	0|0	1|1	0|0	0|0	0|0	0|0	0|0	0|0
1424	9	.	G	A	20	PASS	NS=16;DP=8	GT	1|1	0|0	0|0	0|0	0|0	0|1	0|0	0|1	./.	0|0	0|1	0|0	./.	0|1	./.	0|1	1|1	0|0
1424	16	.	T	A	20	PASS	NS=16;DP=8	GT	1|1	0|0	0|0	0|0	0|0	0|1	0|0	0|1	./.	0|0	0|1	0|0	1|1	0|1	./.	0|1	1|1	0|0
1424	20	.	G	A	20	PASS	NS=16;DP=8	GT	1|1	0|0	0|0	0|0	0|0	0|1	0|0	0|1	./.	0|0	0|1	0|0	1|1	0|1	./.	0|1	1|1	0|0
1424	24	.	G	A	20	PASS	NS=16;DP=8	GT	0|0	0|0	0|1	0|0	0|0	0|0	0|0	0|0	./.	0|0	0|0	0|0	0|0	0|0	./.	0|0	0|0	0|0
1424	34	.	A	C	20	PASS	NS=16;DP=8	GT	1|1	0|0	0|0	0|0	0|0	./.	0|0	1|0	./.	0|0	1|0	0|0	1|1	1|0	./.	1|0	1|1	0|0
1426	54	.	T	A	20	PASS	NS=14;DP=8	GT	./.	1|1	0|0	./.	1|1	./.	0|1	0|1	0|1	0|0	./.	0|0	./.	0|1	1|1	0|0	0|1	0|1
1427	7	.	T	C	20	PASS	NS=15;DP=8	GT	0|0	0|0	0|0	0|0	0|1	0|0	./.	0|1	./.	0|0	0|0	0|1	0|0	0|0	0|1	0|1	./.	0|1
1427	9	.	A	G	20	PASS	NS=15;DP=8	GT	0|0	0|0	0|0	0|0	1|0	0|0	./.	1|0	./.	0|0	0|0	1|0	0|0	0|0	1|0	1|0	./.	1|0
1427	19	.	G	A	20	PASS	NS=15;DP=8	GT	0|0	0|1	0|0	0|0	./.	0|0	./.	0|0	./.	0|0	0|0	0|0	0|0	0|0	0|0	0|0	./.	0|0
1427	53	.	T	C	20	PASS	NS=15;DP=8	GT	0|0	0|0	0|0	0|0	0|1	0|0	./.	0|0	./.	0|0	0|0	0|0	0|0	0|0	0|0	0|0	./.	0|0
1427	108	.	A	G	20	PASS	NS=15;DP=8	GT	0|0	0|0	0|0	0|0	1|0	0|0	./.	1|0	./.	0|0	0|0	1|0	0|0	0|0	1|0	1|0	./.	1|0
1427	126	.	G	A	20	PASS	NS=15;DP=8	GT	0|0	0|0	0|0	0|0	0|1	0|0	./.	0|1	./.	0|0	0|0	0|1	0|0	0|0	0|1	0|1	./.	0|1
1428	136	.	A	T	20	PASS	NS=15;DP=8	GT	0|0	0|0	0|0	0|0	./.	0|0	1|1	./.	./.	0|0	1|1	0|0	0|0	0|0	0|0	0|0	0|0	0|0
1429	85	.	C	T	20	PASS	NS=18;DP=8	GT	0|0	0|0	0|0	0|0	1|0	1|0	0|0	0|0	0|0	0|0	0|0	0|0	0|0	0|0	0|0	0|0	0|0	0|0
1430	35	.	G	A	20	PASS	NS=17;DP=8	GT	0|1	0|0	0|1	0|0	0|0	0|0	0|0	0|0	./.	0|0	0|0	0|0	0|0	0|0	0|0	0|0	0|0	0|0
1431	26	.	G	A	20	PASS	NS=18;DP=8	GT	0|0	0|0	0|0	0|0	0|0	0|0	0|0	0|0	0|0	0|0	0|0	0|0	1|1	1|1	0|0	0|0	0|1	0|1
1431	28	.	T	A	20	PASS	NS=18;DP=8	GT	0|1	0|0	0|0	0|0	0|1	0|0	0|0	0|0	0|0	0|0	0|0	0|0	0|0	0|0	0|0	0|0	0|0	0|0
1431	54	.	G	T	20	PASS	NS=18;DP=8	GT	0|1	0|0	0|0	0|0	0|1	0|0	0|0	0|0	0|0	0|0	0|0	0|0	0|0	0|0	0|0	0|0	0|0	0|0
1431	70	.	G	A	20	PASS	NS=18;DP=8	GT	0|0	0|0	0|0	0|0	0|0	0|0	0|0	0|0	0|0	0|0	0|0	0|0	1|1	1|1	0|0	0|0	0|1	0|1
1431	77	.	C	T	20	PASS	NS=18;DP=8	GT	0|0	0|0	0|0	0|0	0|0	0|0	1|0	0|0	0|0	./.	1|0	1|0	0|0	0|0	0|0	0|0	0|0	0|0
1432	14	.	C	A	20	PASS	NS=15;DP=8	GT	0|0	0|1	./.	0|0	./.	0|0	0|0	0|0	0|0	0|0	0|0	0|0	0|0	0|0	0|0	0|0	0|0	./.
1434	4	.	C	A	20	PASS	NS=18;DP=8	GT	0|0	0|0	0|0	0|0	0|0	0|0	1|1	1|1	0|0	0|0	0|0	0|0	0|0	0|0	0|0	0|0	0|0	0|0
1434	5	.	G	C	20	PASS	NS=18;DP=8	GT	0|0	0|0	0|0	0|0	0|0	0|0	1|1	1|1	0|0	0|0	0|0	0|0	0|0	0|0	0|0	0|0	0|0	0|0
1434	6	.	T	C	20	PASS	NS=18;DP=8	GT	0|0	0|0	0|0	0|0	0|0	0|0	1|1	1|1	0|0	0|0	0|0	0|0	0|0	0|0	0|0	0|0	0|0	0|0
1434	8	.	C	A	20	PASS	NS=18;DP=8	GT	0|0	0|0	0|0	0|0	0|0	0|0	1|1	1|1	0|0	0|0	0|0	0|0	0|0	0|0	0|0	0|0	0|0	0|0
1434	22	.	A	C	20	PASS	NS=18;DP=8	GT	0|0	0|0	0|0	0|0	0|0	0|0	1|1	1|1	0|0	0|0	0|0	0|0	0|0	0|0	0|0	0|0	0|0	0|0
1434	23	.	G	A	20	PASS	NS=18;DP=8	GT	0|0	0|0	0|0	0|0	0|0	0|0	1|1	1|1	0|0	0|0	0|0	0|0	0|0	0|0	0|0	0|0	0|0	0|0
1434	25	.	T	C	20	PASS	NS=18;DP=8	GT	0|0	0|0	0|0	0|0	0|0	0|0	1|1	1|1	0|0	0|0	0|0	0|0	0|0	0|0	0|0	0|0	0|0	0|0
1434	31	.	A	G	20	PASS	NS=18;DP=8	GT	0|0	0|0	0|0	0|0	0|0	0|0	1|1	1|1	0|0	0|0	0|0	0|0	0|0	0|0	0|0	0|0	0|0	0|0
1434	34	.	A	T	20	PASS	NS=18;DP=8	GT	0|0	0|0	0|0	0|0	0|0	0|0	1|1	1|1	0|0	0|0	0|0	0|0	0|0	0|0	0|0	0|0	0|0	0|0
1436	14	.	C	T	20	PASS	NS=16;DP=8	GT	0|0	0|0	0|0	0|0	./.	0|0	0|0	0|0	./.	0|0	0|0	0|0	0|0	0|0	1|0	1|0	0|0	./.
1436	15	.	A	C	20	PASS	NS=16;DP=8	GT	0|0	0|0	0|0	0|0	./.	0|0	0|0	0|0	./.	0|0	0|0	0|0	0|0	0|0	1|0	1|0	0|0	./.
1436	130	.	G	T	20	PASS	NS=16;DP=8	GT	0|0	0|0	0|0	0|0	./.	0|0	0|0	0|0	./.	0|0	0|0	0|0	0|0	0|0	0|1	0|1	0|0	./.
1437	7	.	C	A	20	PASS	NS=18;DP=8	GT	0|0	0|0	0|0	0|0	0|0	0|0	1|1	0|0	0|0	0|0	0|0	0|0	0|0	0|0	0|0	0|0	0|0	0|0
1437	9	.	A	C	20	PASS	NS=18;DP=8	GT	0|0	1|1	0|0	0|0	0|0	1|1	0|0	1|1	1|1	1|1	1|1	0|0	0|0	0|0	1|1	1|1	1|1	0|0
1437	49	.	G	C	20	PASS	NS=18;DP=8	GT	0|0	0|0	1|1	1|1	0|0	0|0	0|0	0|0	0|0	0|0	0|0	0|0	0|0	0|0	0|0	0|0	0|0	0|0
1437	54	.	C	T	20	PASS	NS=18;DP=8	GT	0|0	1|1	0|0	0|0	0|0	1|1	0|0	1|1	1|1	1|1	1|1	0|0	0|0	0|0	1|1	1|1	1|1	0|0
[truncated: 1,659 more rows]
